# Supplementary material for: Global landscape of registered clinical trials of stem cell therapy for spinal cord injury: a cross-sectional analysis
Source: Front Neurol. 2026 Jun 19;17:1839981. doi: 10.3389/fneur.2026.1839981 (PMC13327988; doi:10.3389/fneur.2026.1839981)
Supplement: Supplementary file 1 [file Table_1.XLSX]

## Sheet: Results
Trial ID	Protocol/Trial ID	Trial Title	Start Date	Trial Phase	Trial Status	Therapeutic Area	Disease	Patient Segment	MeSH Term	Sponsor/Collaborator	Sponsor/Collaborator Role	Sponsor/Collaborator Type	Tested Drug	Tested Drug: Drug Type	Trial Objective	Primary Endpoint	Primary Endpoint Details	Secondary/Other Endpoint	Secondary/Other Endpoint Details	Patient Population	Inclusion Criteria	Exclusion Criteria	Patient Gender	Patient Age Group	Countries	Treatment Plan	Study Design	Trial Results	Trial Notes	Trial Outcomes	Outcome Details	Supporting URLs	Record URL
653890	TrialTroveID-653890	Multiroute administration of Wharton's jelly mesenchymal stem cells in chronic complete spinal cord injury: A phase I safety and feasibility study	unkonw	I	Completed	CNS	CNS: Movement Disorders	Spinal Cord Injury - motor	Movement Disorders	(Other Hospital/Academic/Medical Center)	Sponsor	Academic	Allogeneic Stem Cells	Biological > Cellular > Cell origin; Biological > Cellular > Cell type > Stem cell	To evaluate the safety and preliminary efficacy of allogeneic mesenchymal stem cells derived from Wharton's jelly (WJ-MSCs) in patients with chronic complete SCI	Safety and Tolerability				chronic complete spinal cord injury	Age ≥ 18 years Radiologically confirmed chronic SCI No chronic illnesses (e.g., cancer, organ failure) Life expectancy > 12 months Severe disability (wheelchair-bound, assistance required) No significant functional improvement for at least 3 months Commitment to standard care and follow-up Provide written informed consent	Significant medical/psychiatric conditions affecting safety Recent severe infections (meningitis, sepsis, etc.) Uncontrolled seizure disorder CNS neoplasm or cancer history (last 5 years) Abnormal blood cell counts (WBC ≥ 15000/μL, platelets ≤ 100000/μL) Abnormal liver/kidney function (AST/ALT > 3 × ULN, creatinine > 1.5 × ULN) Prior participation in other investigational stem cell trials Patient…	Both	Adults; Older Adults	Turkey	Subjects will receive wharton's jelly mesenchymal stem cell	This is a open-label, multicenter, phase I, safety, efficacy study	May 26, 2025 World J Stem Cells. 2025 May 26;17(5):101675 Kaplan N, Kabatas S, Civelek E, Savrunlu EC, Akkoc T, Boyali O, Öztürk E, Can H, Genc A, Karaöz E. Multiroute administration of Wharton's jelly mesenchymal stem cells in chronic complete spinal cord injury: A phase I safety and feasibility study Results: At baseline, participants displayed considerable functional deficits, as indicated by …		Completed, Positive outcome/primary endpoint(s) met	May 26, 2025 This phase I study, conducted without a control group, suggests that the administration of WJ-MSCs through multiple routes is both safe and potentially effective in patients with chronic complete SCI. However, the observed neurological improvements cannot be solely attributed to WJ-MSC therapy, as concurrent pharmacological and rehabilitative interventions were not controlled. These …	https://pmc.ncbi.nlm.nih.gov/articles/PMC12149795/; https://pubmed.ncbi.nlm.nih.gov/40503363/; https://www.wjgnet.com/1948-0210/full/v17/i5/101675.htm	https://clinicalintelligence.citeline.com/trials/details/653890?qId=dbaa8dba-b398-4dcf-8a12-c8b582a6b554
626521	NCT02034669 TP-VD-2012	A Phase II Study of Transplantation of Autologous Adipose Derived Stem Cells (ADSCs) in Completely Acute Spinal Cord Injury.	2013-02-01	I/II	Completed	Unassigned	Unassigned		Spinal Cord Injuries; Wounds and Injuries	Tri Phuoc Biotechnology., JSC	Sponsor	Industry, all other pharma	Autologous Adipose mesenchymal stem cells (MSCs)	Small molecule > Synthetic small molecule Small molecule > Synthetic small molecule	This study is designed to assess the safety and effect of autologous adipose derived stem cell (ADSCs) transplantation in acute spinal cord injury patients. 1. To assess the safety of autologous ADSCs transplantation in acute spinal cord injury and the complication after ADSCs transplantation. 2. To evaluate the effect of ADSCs isolation and expansion procedure. 3. To determine if functional outc…	Adverse Events Safety and Tolerability	Number of Participants with adverse events after transplantation. [Time Frame: 24 months] Number of Participants with adverse events is as a measure of safety and tolerability after ADSC transplantation. Adverse events can be impaired liver and kidney, immunosuppression or immune deficiency, hypersensitivity, anaphylactic shock, meningitis symptoms, etc.	American Spinal Injury Association (ASIA) Score Scale Magnetic Resonance Imaging	Changes of spinal cord edema in the MRI at the lesion site [Time Frame: 24 months] Patients take MRI at the lesion site before each injection and after transplantation 6 months, 12 months, 24 months. MRI at the lesion site shows spinal cord edema level is reduced or not. Urinary and bowel function Improvement [Time Frame: 24 months] Bladder pressure monitory to assess ability to feel and control …		* Must be able to give voluntary (patients may not be able to write) consent. * Must be able to understand study information provided to him. * Patients with complete spinal cord \< 2 weeks in acute category * The level of spinal cord injury must be categorized at A level in terms of ASIA Impairment scale. * Age should be between 19-60 years * Both male and female	* Support respiration by machine * Melanoma within 5 years * Infectious diseases including HIV and Hepatitis B, C * Brain damage or multiple trauma * Body temperature higher 38 ℃ or acute disorder * Anemia or thrombocytopenia * Angina , myocardial infarction , heart disease , embolic disease , chronic renal failure, glomerular disease and chronic obstructive pulmonary disease. * Congenital or acq…	Both	Adults	Vietnam	Number of Arms: 2 Experimental : Treatment with ADSCs transplantation 4 Intervention : laminectomy, intradural space at damage site, intrathecal at lumbar puncture, intravenous No Intervention : Treatment without ADSCs transplantation Only intervention : laminectomy	Allocation : Randomized Intervention Model : Parallel Assignment Masking : None (Open Label) Primary Purpose : Treatment			Completed, Outcome unknown	This trial is presumed to be completed. Published results are not currently available to confirm trial completion. However, if results do become available, they will be added to the record.	https://clinicaltrials.gov/study/NCT02034669	https://clinicalintelligence.citeline.com/trials/details/626521?qId=dbaa8dba-b398-4dcf-8a12-c8b582a6b554
577481	EUCT number: 2025-521877-14-00 GNR-SCI-01 NCT06981338 TrialTroveID-577481	Guttmann NeuroRecovery - Viability, Safety, and Efficacy of Intrathecal Wharton's Jelly Mesenchymal Stem Cells and Transcutaneous Spinal Cord Stimulation in Chronic Spinal Cord Injury Rehabilitation: A Pilot Study	2025-09-01	I/II	Planned	CNS	CNS: Movement Disorders	Spinal Cord Injury - motor	Movement Disorders; Spinal Cord Diseases; Spinal Cord Injuries; Wounds and Injuries	(Other Hospital/Academic/Medical Center)	Sponsor	Academic	Wharton's Jelly MSCs		This clinical trial primarily aims to evaluate the safety and feasibility of a combined therapeutic approach for chronic spinal cord injury (SCI). The study will investigate whether the combination of intrathecal Wharton's jelly mesenchymal stem cells and transcutaneous spinal cord stimulation (tSCS) is safe and viable in individuals with chronic traumatic SCI. The trial will enrol 10 participant…	American Spinal Injury Association (ASIA) Score Scale Safety and Tolerability Treatment Emergent Adverse Events	Incidence of Treatment-Emergent Adverse Events (TEAEs) in Chronic SCI [Time Frame: Baseline through Month 12 post-treatment] Safety assessment evaluating: 1. Neurological worsening (≥1-grade decline on the American Spinal Injury Association (ASIA) Impairment Scale \[AIS\], grades A-E, where higher grades indicate better function). 2. Cerebrospinal fluid (CSF) abnormalities (e.g., pleocytosis, ele…	American Spinal Injury Association (ASIA) Score Scale Motor Evoked Potential	Change in American Spinal Injury Association (ASIA) Impairment Scale [AIS] Motor Score [Time Frame: Baseline to Month 12] Improvement in motor function measured by the American Spinal Injury Association (ASIA) Impairment Scale \[AIS\] Motor Score, which evaluates voluntary muscle strength across 10 key muscle groups (0-5 points per muscle, total range 0-100). Higher scores indicate better motor f…	Subjects with Chronic Spinal Cord Injury	* Individuals aged 16-70 years (parental consent required for 16-18-year-olds) * Single traumatic spinal cord injury (AIS A-C) at C1-T12 levels * Chronic injury (1-5 years post-injury) * Stable medical condition with life expectancy \>2 years * Ability to attend follow-up visits and comply with all study procedures * Written informed consent (and parental consent for minors) * Sufficient cognitiv…	* Severe comorbidities (e.g., cardiovascular instability, active infections) * Individuals requiring mechanical ventilation * Contraindications for tSCS (e.g., implanted devices) * Pregnancy or breastfeeding * Neurodegenerative diseases * Significant haematological/biochemical abnormalities * Active or recent (≤5 years) malignancy without complete remission * Positive serology for HIV, hepatitis …	Both	Children; Adults; Older Adults	Spain	Number of Arms: 1 Experimental : Allogeneic WJ-MSCs + tSCS-Assisted Neurorehabilitation All participants receive three intrathecal doses of allogeneic Wharton's jelly mesenchymal stem cells (30×10⁶±30% viable cells/dose) at 6-week intervals, combined with transcutaneous spinal cord stimulation (tSCS)-assisted neurorehabilitation.	Allocation : N/A Intervention Model : Single Group Assignment Intervention Model Description : This single-arm, open-label pilot study combines intrathecal Wharton's jelly mesenchymal stem cells (3 doses of 30×10⁶±30% cells at 6week-intervals) with transcutaneous spinal cord stimulation (tSCS) in chronic SCI patients (AIS A-C, 1-5 years post-injury). The model evaluates: * Safety (AEs, neurologic…					https://clinicaltrials.gov/study/NCT06981338	https://clinicalintelligence.citeline.com/trials/details/577481?qId=dbaa8dba-b398-4dcf-8a12-c8b582a6b554
576780	CTR20252340 NCT06976229 TrialTroveID-576780 XS228-Allo-SCI-CN1-P01 XS228-Allo-SCI-CN1/2-P01	A Phase I Clinical Study Evaluating the Safety, Tolerability, and Preliminary Efficacy of Human Allogeneic Induced Pluripotent Stem Cell (iPSC)-Derived Motor Neuron Progenitor Cells (XS228 Cell Injection) in Patients With Subacute Spinal Cord Injury	2025-07-02	I	Open	CNS	CNS: Movement Disorders	Spinal Cord Injury - motor	Movement Disorders; Spinal Cord Injuries; Wounds and Injuries	Xellsmart Biomedical (Shanghai) Co./XellSmart Biomedical (Suzhou) Co. (Other Hospital/Academic/Medical Center)	Sponsor Collaborator	Industry, all other pharma Academic	XS-228	Biological > Cellular; Biological > Cellular > Cell origin > Allogeneic; Biological > Cellular > Cell type > Progenitor cell > Neural progenitor cell	The goal of this clinical trial is to evaluate the safety, tolerability, and preliminary efficacy of iPSC-derived motor neuron progenitor cells (iMNP) in the treatment of spinal cord injury (SCI) in adult participants (age and sex criteria as per inclusion/exclusion criteria). The main questions it aims to answer are: Primary Safety \& Tolerability (Phase I): What is the maximum tolerated dose (M…	Adverse Events Common Terminology Criteria for Adverse Events Dose-limiting toxicities Safety and Tolerability Serious Adverse Event	The incidence of adverse events (AEs) and serious adverse events (SAEs)To evaluate the safety and tolerability of XS228 in A single dose and the last dose of MAD treatment of Subacute Spinal Cord Injury through Adverse events (AE) related to XS228 ,incidence of SAE（serious adverse events).The severity of AEs observed during the trial will be graded according to the National Cancer Institute Commo…	American Spinal Injury Association (ASIA) Score Scale	Improvement in ASIA Impairment Scale (AIS) grade To evaluate the Improvement in ASIA Impairment Scale (AIS) grade after the administration 0f XS228(ASIA Impairment Scale (AIS) grade) [Time Frame: Improvement in ASIA Impairment Scale (AIS) grade from baseline at Day 29, Day 90, Day 180, Day 270, and Day 360 after the first dose administration.] Changes in American Spinal Injury Association (ASIA) …	Patients With Subacute Spinal Cord Injury	Age: 18 to 65 years (inclusive), regardless of gender. Etiology: Cervical (C4) to lumbar (L2) spinal cord injury (SCI) caused by traumatic injury or surgery-related factors. Severity: Classified as ASIA Impairment Scale (AIS) Grades A, B, or C. MRI-confirmed evidence of spinal cord injury. Disease Stage: Primary SCI occurring 14 to 60 days prior to screening (subacute phase). Contraception: Parti…	* Neurological Inability Primary spinal cord injury (SCI) during screening with concomitant severe traumatic brain injury precluding neurological function assessment. Respiratory/Circulatory Instability High cervical SCI (C1-C3) causing respiratory/circulatory compromise requiring endotracheal intubation or tracheostomy. Life-Threatening Multiorgan Dysfunction Concurrent severe injuries to other …	Both	Adults	China	Number of Arms: 1 Experimental: XS228 for injection The Single Ascending Dose (SAD) and Muliple Ascending Dose (MAD) stages were built up in the study. XS228 in SAD and MAD following intrathecal injection through lumbar puncture in Subacute Spinal Cord Injury participants. Biological: Allogeneic Human Induced Pluripotent Stem Cell (iPSC)-Derived Motor Neuron Progenitor Cells Description:The Singl…	Allocation : N/A Intervention Model : Sequential Assignment Masking : None (Open Label) Primary Purpose : Treatment A registrational,Safety, Tolerability, multiple ascending doseand Preliminary Efficacy		[Registered Clinical Trial | World's First + World's First] Shize Bio, in collaboration with Zhongshan Third Hospital and others, completes first dosing of a universal iPSC regenerative cell therapy for spinal cord injury in a patient | Project Progress In July 2025, the "world's first" dual-approval registration clinical trial by the China and US Food and Drug Administration - the "clinical-grad…			http://www.chinadrugtrials.org.cn/; https://clinicaltrials.gov/study/NCT06976229; https://mp.weixin.qq.com/s/c3_G-79wVh-iINvQhl1_xw; https://www.clinicaltrials.gov/study/NCT06976229; https://www.prnewswire.com/news-releases/xellsmart-secures-fda-clearance-for-three-phase-i-inds-of-allogeneic-ipsc-derived-cell-therapies-targeting-major-cns-diseases-parkinsons-diseases-spinal-cord-injury-and-als-30…	https://clinicalintelligence.citeline.com/trials/details/576780?qId=dbaa8dba-b398-4dcf-8a12-c8b582a6b554
558758	DOSED LCTOPC1-SCI-03 NCT06841770	Delivery of Oligodendrocyte Progenitor Cells for Spinal Cord Injury: Evaluation of a Novel Device (DOSED)	2025-06-30	I	Open	Unassigned	Unassigned		Spinal Cord Injuries; Thoracic Injuries; Wounds and Injuries	Lineage Cell Therapeutics, Inc.	Sponsor	Industry, all other pharma	AST-OPC1	Biological > Cellular; Biological > Cellular > Cell origin > Allogeneic; Biological > Cellular > Cell type > Progenitor cell > Neural progenitor cell; Biological > Cellular > Cell type > Stem cell	The DOSED clinical study evaluates the safety and utility of a novel delivery device to deliver LCTOPC1, a cell therapy, to the spinal cord of patients with a spinal cord injury (SCI). LCTOPC1 is designed to replace or support cells that are absent or dysfunctional due to traumatic injury, with a goal to help improve the quality of life and restore or augment functional activity in persons suffer…	Adverse Events	Frequency and Severity of Adverse Events Related to the Delivery Device or Injection Procedure Through 30 Days TimeFrame: One month after LCTOPC1 injection Frequency and severity of the MI PSD System or injection procedure related adverse events (AEs) through 30 days (1 month).	Adverse Events Magnetic Resonance Imaging	Frequency and Severity of Adverse Events Related to LCTOPC1 and/or the Concomitant Immunosuppression Through 90 Days TimeFrame: Three months after LCTOPC1 injection Frequency and severity of AEs through 90 days (3 months) following injection of LCTOPC1 and/or the concomitant immunosuppression administered. Incidence of MRI Findings Indicative of Deterioration or Safety-Related Changes at 90 Days …		1. Sensorimotor complete, traumatic SCI (ASIA Impairment Scale A) or sensory incomplete, traumatic SCI (ASIA Impairment Scale B) 2. For subjects with subacute injury, International Standards for Neurological Classification of SCI (ISNCSCI) Neurological Level of Injury (NLI) from C-4 to T-10 occurring 21 to 42 days prior to LCTOPC1 injection 3. For subjects with chronic injury, ISNCSCI NLI from C-…	1. SCI due to penetrating trauma 2. Traumatic anatomical transection, laceration, or inadequate decompression of the spinal cord based on prior surgery or MRI 3. Any concomitant injury that interferes with the performance, interpretation, or validity of neurological examinations, such as multiple spinal cord lesions, brachial/lumbar plexus injury, cauda equina injury or traumatic brain injury 4. …	N/A	Adults	United States	Number of Arms: 1 EXPERIMENTAL: LCTOPC1 Open Label Single Injection of LCTOPC1 at a Single Time Point Drug: OPC1 One injection of 10 million LCTOPC1 cells will be delivered to the target injection site of the damaged spinal tissue.	Primary purpose: TREATMENT Allocation: NA Intervention Model: SINGLE_GROUP Masking: NONE ()					https://clinicaltrials.gov/study/NCT06841770; https://www.clinicaltrials.gov/study/NCT06841770	https://clinicalintelligence.citeline.com/trials/details/558758?qId=dbaa8dba-b398-4dcf-8a12-c8b582a6b554
546024	CTRI/2024/10/074805 TrialTroveID-546024	To Study the Safety and Efficacy of Autologous Bone Marrow Derived Mononuclear Cell Transplant in the Management of Various Neurological Disorders	2024-10-17	II/III	Planned	CNS	CNS: Cerebral Palsy; CNS: Muscular Dystrophy	Spastic CP; Unspecified	Cerebral Palsy; Muscular Dystrophies	(Other Hospital/Academic/Medical Center)	Sponsor	Academic	Autologous Bone Marrow MNCs	Biological > Cellular > Cell origin; Biological > Cellular > Cell type > Stem cell	To Study the Safety and Efficacy of Autologous Bone Marrow Derived Mononuclear Cell Transplant in the Management of Various Neurological Disorders	Safety and Tolerability	To evaluate the safety and to assess the efficacy of autologous bone marrow-derived mononuclear cell therapy in improving neurological function. 0, 3, 6, 9, 12 and 15 months	Quality of Life	To determine the impact of therapy on quality of life in patients with neurological disorders. 0, 3, 6, 9, 12 and 15 months	Patients with Cerebral Palsy, Spinal cord injury, Muscular dystrophy or other neurological disorders	Patients with established clinical diagnosis of Cerebral Palsy, Spinal cord injury, Muscular dystrophy or other neurological disorders for whom there were no proven interventions available or if available had been ineffective	Patients with organic brain disorders, Hydrocephalus, CNS Infection, space occupying lesions Presence of acute infections such as HIV/HBV/ HCV; malignancies, and any other medical conditions such as respiratory infection, cardiac conditions Patients who are unlikely to adhere to follow-up visits or those who cannot commit to the required follow-up duration Patients not giving consent for procedure	Both	Children; Adults; Older Adults	India	Intervention Autologous Bone Marrow-Derived Mononuclear Cell Fraction The posterior iliac crest is often where bone marrow is collected under either local or general anesthesia for the aspiration process. About 80–100 ml of bone marrow is aspirated.A Multidirectional Multiple hole Jamshedi needle by Single puncture site was used to aspirate bone marrow using luer lock syringes with heparin sodium…	A Randomized, Parallel Group, efficacy and open label Trial		Clinical Trials Registry - India CTRI Number: CTRI/2024/10/074805 Primary Sponsor Name: Anchal Aggarwal Secondary Sponsor Name: NIL Date of First Enrollment (India): 17/10/2024 Date of Study Completion (India): Applicable only for Completed/Terminated trials Date of First Enrollment (Global): Date Missing Date of Study Completion (Global): Applicable only for Completed/Terminated trials Recruitme…			https://ctri.nic.in/Clinicaltrials/pmaindet2.php?EncHid=MTE0MjA4	https://clinicalintelligence.citeline.com/trials/details/546024?qId=dbaa8dba-b398-4dcf-8a12-c8b582a6b554
537572	ChiCTR2400090491 TrialTroveID-537572	Clinical safety and efficacy of umbilical cord blood mononuclear cells in the treatment of spinal cord injury	2024-05-01	IV	Planned	CNS	CNS: Movement Disorders	Spasticity; Spinal Cord Injury - motor	Movement Disorders; Muscle Spasticity	(Other Hospital/Academic/Medical Center)	Sponsor	Academic	Umbilical Cord Blood MNCs	Biological > Cellular > Cell origin; Biological > Cellular > Cell type > Stem cell	To evaluate the safety and effectiveness of cord blood mononuclear cells in the treatment of patients with spinal cord injury by observing the efficacy-related factors and adverse reactions, etc., and establish a standardized treatment plan in the future		Outcome: ISNCSCI Score (verson 2019) Type: Primary indicator Measure time point of outcome: 1 month, 3 months, 6 months, 12 months, 18 months, 24 months after the start of treatment. Measure method: The professional ISNCSCI scale was used for assessment	Magnetic Resonance Imaging Modified Ashworth Scale Motor Evoked Potential Muscle Strength/Function Quality of Life	Outcome: Imaging index Type: Secondary indicator Measure time point of outcome: 3 months and 6 months after treatment Measure method: MRI or CT, showing changes in the extent of injury (cavity, scar). Outcome: Neuroelectrophysiological detection Type: Secondary indicator Measure time point of outcome: 1 month, 3 months, 6 months, 12 months, 18 months, 24 months after the start of treatment. Measu…	Patients with spinal cord injury	1) Age 18-65 years old (marked by the time of signing the informed consent), gender unlimited; 2) Traumatic thoracic segment (C5-L1) complete SCI; 3) ASIA SCI grade ranked AC; 4) Course of disease within 2 weeks; 5) MRI showed that the maximum length of the injury (cavity and scar) did not exceed 2cm; 6) Sign the informed consent in accordance with the patient's personal wishes under the premise …	1) Non-traumatic SCI, such as spinal cord tumor, myelitis, demyelination, spinal vascular malformation, etc. 2) Combined with malignant tumor; 3) Combined with neurodegenerative disease or neuropathy; 4) Combined with bleeding disease or coagulation dysfunction; 5 ) Complicated with significant abnormal liver or kidney function; 6) Active or gradually worsening infectious diseases, such as syphil…	Both	Adults	China	Number of arms: 2 Group: control group Sample size: 15 Intervention: Standard SCI emergency treatment and standardized SCI rehabilitation treatment. Group: Experimental Group Sample size: 15 Intervention: Umbilical cord blood mononuclear cells intravenous/intrathecal injection	An interventional, parallel control study		Chinese Clinical Trial Register (ChiCTR) Registration number: ChiCTR2400090491 Primary sponsor: Weifang People's Hospital Secondary sponsor: Weifang People's Hospital Source(s) of funding: self-financing Study execute time: From 2024-05-01 To 2027-04-30​​ Recruiting time: From 2024-10-01 To 2026-09-15 Recruitment status: Not yet recruiting https://www.chictr.org.cn/showproj.html?proj=246206&u_ato…			https://www.chictr.org.cn/showproj.html?proj=246206&u_atoken=392a757efa41c602e18de1734c26fff3&u_asig=0a47309317277946420103017e004a	https://clinicalintelligence.citeline.com/trials/details/537572?qId=dbaa8dba-b398-4dcf-8a12-c8b582a6b554
520106	ChiCTR2400085285 TrialTroveID-520106	A clinical study on the safety and efficacy of intravenous infusion of umbilical cord blood mononuclear cells for the treatment of patients with acute cervical spinal cord injury	2024-06-10	III	Planned	CNS	CNS: Movement Disorders	Spinal Cord Injury - motor	Movement Disorders	(Other Hospital/Academic/Medical Center) (Other government agency)	Sponsor Sponsor	Academic Government	Umbilical Cord Blood MNCs	Biological > Cellular > Cell origin; Biological > Cellular > Cell type > Stem cell	The safety and efficacy of the treatment was evaluated by observing factors and effects related to the efficacy of umbilical cord blood mononuclear cells in the treatment of patients with acute cervical spinal cord injury.		American Spinal Injury Association impairment scale	Magnetic Resonance Imaging	EMS Spinal Cord Independence Measure Waiking Index for Spinal Cord Injury Magnetic Resonance Imaging Computed Tomography	Subjects with spinal cord injury	1. Age 18-65 years old, gender is not limited. 2. Acute spinal cord injury (ASIA grade A-C), not more than 2 weeks after the completion of early surgical treatment. 3. Liver and renal function is not obviously abnormal: ALT, AST ≤ 2.5 times the upper limit of normal, serum Cr and BUN ≤ 1.25 times the upper limit of normal. 4. Cardiorespiratory function is not obvious abnormalities. 5. No immune s…	1.Patients with spinal cord injuries of more than 2 segments and unstable vital signs. 2. Patients with combined craniocerebral injuries and neurological symptoms. 3. Patients with previous extraspinal neurological or other neuromuscular disorders. 4. Patients with combined malignant tumors or other major systemic diseases. 5. Patients with severe active infections, or known HIV-positive patients…	Both	Adults	China	Intervention： Patients undergo intravenous infusion of umbilical cord blood mononuclear cells within 2 weeks after surgery when vital signs are stable. The first infusion should be completed within 14 days after injury, and thereafter continue for 3 infusions at 1-week intervals. A total of 4 infusions were performed. The single cell dosage is 3×10*8 cells/person, extracted from a single cord blo…	An Interventional study		Chinese Clinical Trial Register (ChiCTR) Registration number: ChiCTR2400085285 Primary sponsor: Jiangsu Province Hospital Secondary sponsor: Source(s) of funding: The funding comes from the National Natural Science Foundation of China, with the grant number:82272499. Study execute time: From 2024-06-10 To 2027-06-01 Recruiting time: From 2024-06-10 To 2026-07-31 Recruitment status: Not yet recrui…			https://www.chictr.org.cn/showprojEN.html?proj=231062	https://clinicalintelligence.citeline.com/trials/details/520106?qId=dbaa8dba-b398-4dcf-8a12-c8b582a6b554
499031	jRCT2043230067 TrialTroveID-499031	Phase I/II study of KA-301 in acute spinal cord injury	2023-06-01	I/II	Open	CNS	CNS: Movement Disorders	Spinal Cord Injury - motor	Movement Disorders	Kaneka Corporation (Other Hospital/Academic/Medical Center)	Sponsor Collaborator	Industry, all other pharma Academic	KA-301	Biological > Cellular > Cell origin > Allogeneic; Biological > Cellular > Cell type > Stem cell > Amniotic stem cell; Biological > Cellular > Cell type > Stem cell > Mesenchymal stem cell	To study safety and efficacy of KA-301 acute spinal cord injury.	Safety and Tolerability	Changes in overall safety ASIA exercise score from Day 1 (score at 24 weeks - Day 1 score)			Patients with cervical spinal cord injury	(1)Patients who are between 18 and 75 years of age at the time consent is obtained (2)Patients with cervical spinal cord injury within 144 hours of injury whose severity at screening was determined to be B on the ASIA impairment scale. (3 )Patients whose severity at the time of enrollment (128-144 hours after injury) is the same as the ASIA impairment scale at the time of selection criteria (2) s…	(1) Patients with hypersensitivity to any of the components of the investigational product, concomitant succinate (or phosphate) ester hydrocortisone sodium or chlorpheniramine maleate (2) Patients with concomitant or pre-existing hematopoietic malignant diseases such as leukemia (3)Patients with concomitant cancers or with a history of cancers within 3 years (4)Patients who have undergone underg…	Both	Adults; Older Adults	Japan	Administer investigational product within 128-144 hours after injury.	randomized efficacy safety placebo control double blind/blinded parallel assignment		Japan Registry of Clinical Trials JRCT Number: jRCT2043230067 Implementation period (start date): June 1, 2023 Implementation period (end date): June 30, 2026 Date of First Enrollment: August 10, 2023 Recruitment Status: Recruiting Source of Monetary Support: https://jrct.niph.go.jp/latest-detail/jRCT2043230067; Kaneka initiates Clinical Trial for Acute Spinal Cord Injury using Human (Allogeneic)…			https://jrct.mhlw.go.jp/en-latest-detail/jRCT2043230067; https://jrct.mhlw.go.jp/latest-detail/jRCT2043230067; https://jrct.niph.go.jp/en-latest-detail/jRCT2043230067; https://jrct.niph.go.jp/latest-detail/jRCT2043230067; https://www.kaneka.co.jp/en/topics/news/2023/ennr_2308301.html	https://clinicalintelligence.citeline.com/trials/details/499031?qId=dbaa8dba-b398-4dcf-8a12-c8b582a6b554
498024	AS-205 CTR20233388 TrialTroveID-498024	Single-arm, open, multi-center exploratory clinical study of injectable mesenchymal stem cells (umbilical cord) for the treatment of traumatic spinal cord injury	2024-05-15	I/II	Open	CNS	CNS: Movement Disorders	Spinal Cord Injury - motor	Movement Disorders	Tianjin Amcellgene Engineering Co.	Sponsor	Industry, all other pharma	hUC-MSC	Biological > Cellular > Cell origin; Biological > Cellular > Cell type > Stem cell	The main purpose is to evaluate the tolerance and safety of injectable mesenchymal stem cells (umbilical cord) in the treatment of patients with traumatic spinal cord injury, and to determine the scope of clinical use. The secondary purpose is to initially explore the effectiveness of injectable mesenchymal stem cells (umbilical cord) in the treatment of patients with traumatic spinal cord injury…		Primary endpoints and evaluation time serial number index Evaluation time End point indicator selection 1 ASIA injury classification 180±7 days security indicators	Magnetic Resonance Imaging	Secondary endpoints and evaluation time serial number index Evaluation time End point indicator selection 1 ASIA injury classification 7±1 days effectiveness index 2 ASIA injury classification 14±2 days effectiveness index 3 ASIA injury classification 35±3 days effectiveness index 4 ASIA injury classification 90±7 days effectiveness index 5 ISNCSCI and SCIM-III scores 180±7 days effectiveness ind…	Patients with spinal cord injury	1 Age 18-70 years old (including the cut-off value), gender is not limited; 2 Spinal cord injury caused by trauma; 3 The primary injury site is the cervical spinal cord; 4 American Spinal Injury Association (ASIA) injury classification grade AC; 5 MRI showed spinal cord injury; 6 It is expected to be able to receive the first infusion of mesenchymal stem cells (umbilical cord) within 56 days afte…	1 Those with primary spinal cord injury combined with severe craniocerebral injury who are unable to cooperate with neurological examination; 2 Those with respiratory and circulatory system instability caused by high cervical spinal cord injury; 3 Combined with severe injuries to other systems, resulting in multiple organ dysfunction that threatens life; 4 Combined with other spinal cord diseases…	Both	Adults; Older Adults	China	Experimental drug serial number name usage 1 Chinese common name: Mesenchymal Stem Cells for Injection (Umbilical Cord) English common name: Mesenchymal Stem Cells for Injection (Umbilical Cord) Trade name: NA Dosage form: Injection Specification: 5ml: 2.0x10^7 cells Usage and dosage: 0.5x10^6 cells/kg body weight, intravenous drip medication schedule: single administration 2 Chinese common name:…	A single-arm, open label, multi-center exploratory, non-randomized, safety, efficacy and tolerability		Center for Drug Evaluation, NMPA Information Disclosure >> Implied License for Clinical Trials Acceptance number: CXSL2200553 Drug name: Mesenchymal stem cells (umbilical cord) injection Applicant's name: Tianjin Angsai Cell Gene Engineering Co., Ltd. Indications: traumatic spinal cord injury Search with Acceptance Number at: https://www.cde.org.cn/main/xxgk/listpage/4b5255eb0a84820cef4ca3e8b6bbe…			http://www.chinadrugtrials.org.cn/; https://www.cde.org.cn/main/xxgk/listpage/4b5255eb0a84820cef4ca3e8b6bbe20c; https://www.cde.org.cn/main/xxgk/listpage/9f9c74c73e0f8f56a8bfbc646055026d	https://clinicalintelligence.citeline.com/trials/details/498024?qId=dbaa8dba-b398-4dcf-8a12-c8b582a6b554
478410	JMA-IIA00154 jRCT2091220154 TrialTroveID-478410	Intravenous infusion of autologous mesenchymal stem cells from bone marrow for spinal cord injury patients: open label clinical trial (exploratory trial) (STR01-03)	2014-03-14	II	Completed	CNS	CNS: Movement Disorders	Spinal Cord Injury - motor	Movement Disorders	(Other Hospital/Academic/Medical Center)	Sponsor	Academic	Autologous Stem Cells	Biological > Cellular > Cell origin; Biological > Cellular > Cell type > Stem cell	To evaluate the safety and efficacy of intravenous administration of autologous cultured bone marrow stem cells in patients with spinal cord injury.	American Spinal Injury Association (ASIA) Score Scale	The proportion of cases that American Spinal Injury Association (ASIA) impairment scale improves one point or more at 220 days after onset of spinal cord injury from 40 days after onset.	Adverse Events American Spinal Injury Association (ASIA) Score Scale Safety and Tolerability	[efficacy] -The proportion of cases that ASIA impairment scale improves two points or more at 220 days after onset of spinal cord injury from 40 days after onset -The value of ASIA impairment scale at 220 days after onset of spinal cord injury -The difference of ISCSCI-92 (each item and total score) between 220 and 40 days after onset of spinal cord injury -The ISCSCI-92 (each item and total scor…	Subjects secluded for spinal cord injury	Intervention(s) Intervention type:DRUG Name of intervention:Intravenous infusion of autologous mesenchymal stem cells derived from bone marrow Dose form / Japanese Medical Device Nomenclature:INJECTION Route of administration / Site of application:INTRAVENOUS DRIP Dose per administration:Max 40mL MSC:0.5*10^8~2*10^8cells/body (maximum dose 3.34*10^6 cells/kg), maximum volume 40mL cells /kg, mL Do…		Both	Adults; Older Adults	Japan	Number of Arm: 1 Intervention type:DRUG Name of intervention:Intravenous infusion of autologous mesenchymal stem cells derived from bone marrow Dose form / Japanese Medical Device Nomenclature:INJECTION Route of administration / Site of application:INTRAVENOUS DRIP Dose per administration:Max 40mL MSC:0.5*10^8~2*10^8cells/body (maximum dose 3.34*10^6 cells/kg), maximum volume 40mL cells /kg, mL D…	An Interventional; open label; safety; efficacy and single arm study		Japan Registry of Clinical Trials JRCT Number: jRCT2091220154 Scheduled date of case registration: Mar. 04, 2014 First case registration date: Implementation period (start date): Implementation period (end date):Oct. 31, 2017 Progress / Recruitment Status: COMPLETED Source of Monetary Support / Secondary Sponsor:- https://jrct.niph.go.jp/latest-detail/jRCT2091220154			https://jrct.niph.go.jp/latest-detail/jRCT2091220154	https://clinicalintelligence.citeline.com/trials/details/478410?qId=dbaa8dba-b398-4dcf-8a12-c8b582a6b554
477790	jRCT2013210056 TrialTroveID-477790	Clinical trial to verify safety and efficacy of Stemirac that does not meet in-process control specifications and shipping specifications for acute traumatic spinal cord injury patients.	2021-11-01	II	Open	CNS	CNS: Movement Disorders	Spinal Cord Injury - motor	Movement Disorders	Nipro Corporation	Sponsor	Industry, generic	Stemirac	Biological > Cellular; Biological > Cellular > Cell origin > Autologous; Biological > Cellular > Cell type > Bone marrow cell; Biological > Cellular > Cell type > Stem cell	To verify safety and efficacy of Stemirac that does not meet in-process control specifications and shipping specifications for acute traumatic spinal cord injury patients.		Changes in motor function of ISCSCI-92 from 6 to 8 weeks after injury to 6 months after injury in patients aged 20 to 70 years with traumatic cervical spinal cord injury			Patients aged 20 to 70 years with traumatic cervical spinal cord injury	(1) Patients with AIS A~D SCI 6-8 weeks after injury. (2) The patients who do not meet some in-process control specifications and shipping specifications, but conform to the standards of the investigational product. (3) Patients who can receive rehabilitation at least 4 units a day. (4) The written informed consent from subjects or legal representative is provided. (The written informed consent o…	(1) The patient is not the origin of the product. (2) The past-history of hypersensitivity to RPMI1640, Dimethyl sulfoxide, or Dextran 40. (3) JCS III-200 or III-300 (4) Severe respiratory distress (5) Diagnosed as HBV, HCV, HIV, HTLV-1, Human parvovirus B19 or syphilis (6) Patients with the following complications neoplasms (except CR), severe diseases of the blood and blood-forming organs and c…	Both	Adults; Older Adults	Japan	Intravenous infusion of autologous mesenchymal stem cells(0.3~2.0x10^8 cells/product) derived from bone marrow	An Interventional, open label, safety, single arm and efficacy study		Japan Registry of Clinical Trials JRCT Number: jRCT2013210056 Scheduled date of case registration: First case registration date: Implementation period (start date): November 01, 2021 Implementation period (end date): June 30, 2027 Progress / Recruitment Status: Recruiting Source of Monetary Support / Secondary Sponsor: Nipro Corporation https://jrct.niph.go.jp/latest-detail/jRCT2013210056			https://jrct.niph.go.jp/latest-detail/jRCT2013210056	https://clinicalintelligence.citeline.com/trials/details/477790?qId=dbaa8dba-b398-4dcf-8a12-c8b582a6b554
477784	jRCT2013230003 TrialTroveID-477784	Double-blind, randomized, controlled study of intravenous administration of human autologous bone marrow-derived mesenchymal stem cells in patients with chronic spinal cord injury (AIS C and D)	2023-03-01	II	Completed	CNS	CNS: Movement Disorders	Spinal Cord Injury - motor	Movement Disorders	Nipro Corporation	Sponsor	Industry, generic	Stemirac	Biological > Cellular; Biological > Cellular > Cell origin > Autologous; Biological > Cellular > Cell type > Bone marrow cell; Biological > Cellular > Cell type > Stem cell	To evaluate the safety and efficacy of human autologous bone marrow-derived mesenchymal stem cells in patients with cervical spinal cord injury		Changes in motor function of ISNCSCI from immediately before the first administration to 180 days after the first administration.			Patients with spinal cord injury	(1) Patients with spinal cord injury whose main injury site is the cervical spinal cord and has been onset for more than 180 days. (2 ) Patients with AIS C~D SCI and ISNCSCI motor score of 80 points or less . (4) Patients who can receive rehabilitation at least 4 units a day. (5) The written informed consent from subjects or substitute signer is provided. much as possible from subjects. If the su…	(1) JCS III-200 or III-300 (2) Severe respiratory distress (3) Diagnosed as HBV, HCV, HIV, HTLV-1, Human parvovirus B19 or syphilis (4) Patients with a history of COVID-19 within the past 6 months or patients with current sequelae of COVID-19. (5) Pancytopenia (WBC <2000/uL, Hb <10.0g/dL, Plt <100000/uL) (6) Patients with the following complications neoplasms (except CR) , severe diseases of the …	Both	Adults; Older Adults	Japan	Intravenous infusion of autologous mesenchymal stem cells derived from bone marrow	A Double-blind, randomized, safety, efficacy, placebo, multiple arm and cross over study		This trial is presumed to be completed. Published results are not currently available to confirm trial completion. However, if results do become available, they will be added to the record.; Japan Registry of Clinical Trials JRCT Number: jRCT2013230003 Scheduled date of case registration: March 01, 2023 First case registration date: Implementation period (start date): February 01, 2023 Implementa…			https://jrct.mhlw.go.jp/latest-detail/jRCT2013230003; https://jrct.niph.go.jp/en-latest-detail/jRCT2013230003; https://jrct.niph.go.jp/latest-detail/jRCT2013230003	https://clinicalintelligence.citeline.com/trials/details/477784?qId=dbaa8dba-b398-4dcf-8a12-c8b582a6b554
458834	jRCTb030190220 TrialTroveID-458834 UMIN000037388	G-CSF mobilized CD34+ cell transplantation as regenerative medicine for patients with spinal cord injuries.	2019-08-20	II	Open	CNS	CNS: Movement Disorders	Spinal Cord Injury - motor	Movement Disorders	(Other Hospital/Academic/Medical Center)	Sponsor	Academic	Autologous CD34+ PBMCs	Biological > Cellular > Cell origin; Biological > Cellular > Cell type > Stem cell	To evaluate safety and efficacy of G-CSF mobilized autologous peripheral blood derived CD34+ cell transplantation in spinal cord injury.	Adverse Events American Spinal Injury Association (ASIA) Score Scale Percentage of Responders Safety and Tolerability	Primary outcomes Safety and efficacy evaluation of the therapy for 48 weeks Primary Outcome(s) Safety and efficacy evaluation of the therapy for 48 weeks Safety: all adverse events, those seriousness, severity, and frequency. Efficacy: proportion of responder at 24 weeks after the therapy by grade A and B of the American Spinal Injury Association (ASIA) impairment scale.	American Spinal Injury Association (ASIA) Score Scale	Secondary Outcome(s) 1) Changes in muscle function grading in each patient for 24 weeks after the therapy by grade A and B of ASIA impairment scale. 2 ) Changes in sensory grading of touch and pin prick in each patient for 24 weeks after the therapy by grade A and B of ASIA impairment scale. 3) Changes in the score of Spinal Cord Independence Measure version III (SCIM-III) in each patient before …	Patients with Spinal cord injuries	1) Cervical and thoracic spinal cord injury patients with ASIA impairment score A and B 2) Within 4 to 16 weeks after injury 3) Incomplete spinal cord injury detectable with MRI 4) Enable to obtain the written consent	1) Transection of the spinal cord with the MRI 2) Spinal shock 3) Central spinal cord injury 4) Organ failure more than SOFA scale 3 5) Disturbance of consciousness (Japan Come Scale (JCS) III-200 or III-300) 6) Severe respiratory disorder 7) Hematologic disease (leukemia, myeloproliferative disorders, myelodysplastic syndromes, or sickle cell disease) 8) Autoimmune disorders 9) Liver cirrhosis 1…	Both	Children; Adults; Older Adults	Japan	Verification of safety and efficacy of G-CSF mobilized autologous peripheral blood derived CD34+ cell transplantation in spinal cord injury.	Study type: Interventional A Single arm, Non-randomized, open label, safety and efficacy study		Japan Registry of Clinical Trials JRCT Number: jRCTb030190220 Implementation period (start date): July 3, 2019 Implementation period (end date): July 2, 2030 Date of First Enrollment: August 20, 2019 Recruitment Status: Recruiting Source of Monetary Support: https://jrct.niph.go.jp/latest-detail/jRCTb030190220; UMIN Clinical Trials Registry Recruitment status: Terminated Unique ID issued by UMIN:…			https://center6.umin.ac.jp/cgi-open-bin/ctr_e/ctr_view.cgi?recptno=R000042622; https://jrct.mhlw.go.jp/latest-detail/jRCTb030190220; https://jrct.niph.go.jp/latest-detail/jRCTb030190220	https://clinicalintelligence.citeline.com/trials/details/458834?qId=dbaa8dba-b398-4dcf-8a12-c8b582a6b554
456069	007-2022 NCT05693181 SUBSCI II TrialTroveID-456069	Systemic Administration of Allogenic Mononuclear Cord Blood Cells in Patients With Acute Severe Contusion Spinal Cord Injury: Safety and Efficiency Evaluation, Stages I/II	2022-12-05	I/II	Open	CNS	CNS: Movement Disorders	Spinal Cord Injury - motor	Movement Disorders; Spinal Cord Injuries	(Other Hospital/Academic/Medical Center)	Sponsor	Academic	Umbilical Cord Blood MNCs	Biological > Cellular > Cell origin; Biological > Cellular > Cell type > Stem cell	To study the effects of systemic mononuclear multiple allogenic cord blood cells administration safety and efficiency in patients having acute severe contusion spinal cord injury (ASIA A/B), phase I/II	Adverse Events Common Terminology Criteria for Adverse Events	Adverse events [Time Frame: Continuously for 12 months post-SCI] All adverse events (AEs) are registered within follow-up period. All registered AEs are classified using CTCAE classification and relation to the performed therapy. Motor function [Time Frame: Change from Baseline 12 months post-SCI] Evaluation of motor function dynamics in upper (UEMS), lower (LEMS) and all (GEMS) limbs Neurologica…	Motor Evoked Potential SF-36 Spasticity measurement	Sensory function [Time Frame: Change from Baseline 12 months post-SCI] Evaluation of pain, tactile, temperature and proprioceptive sensory function dynamics below SCI level and comparison between two groups Neuropathic pain syndrome [Time Frame: 12 months post-SCI] Evaluation of neuropathic pain syndrome dynamics and comparison between two groups Independent verticalization and motion ability [Ti…	Patients having acute severe contusion spinal cord injury (ASIA A/B)	- Both males and females, 18 to 75 years old - Contusion spinal cord injury (SCI) at cervical, thoracic or upper lumbar (cone level) levels - admission by 7 days post-SCI - spinal cord contusion confirmed using MRI (T1- and T2-weighted images, STIR) - ASIA A/B neurological deficit - identical level of neurological deficit at admission and at the moment of patient inclusion - primary decompressive…	- motor function preserved in lower limbs at admission (LEMS > 0 points) corresponding to ASIA C, D or E deficit level - any spinal cord injury different from contusion (tear, defibering, concussion, SCIWORA, SCIWONA) confirmed using MRI - severe combined trauma (ISS > 35 points) - inability to perform primary decompressive and stabilizing surgery within 5 days post-SCI and prior to the first cel…	Both	Adults; Older Adults	Russia	Number of Arms: 2 Experimental : Cell Therapy Patients having acute severe contusion spinal cord injury (cervical, thoracic or upper-lumbar) and ASIA A/B neurological deficit, within 7 days post-SCI, after primary decompressive and stabilizing surgery. All participants meet inclusion and exclusion criteria. All participants obtain 4 infusions of allogenic non-related group- and rhesus-compatible …	Allocation : Randomized Intervention Model : Parallel Assignment Masking : Single (Participant) Masking Description : Participants in the experimental group will obtain 4 systemic (i.v.) infusions of allogenic group- and rhesus-compatible non-related mononuclear cord blood cell samples (500 +/- 50 x 10'6 cells each). Participants in the control group will obtain the similar volume of vehicle (ste…		Last Update Posted: January 20, 2023 Actual Study Start Date : December 5, 2022 Estimated Primary Completion Date : December 31, 2024 Estimated Study Completion Date : August 30, 2025 https://ClinicalTrials.gov/show/NCT05693181			https://clinicaltrials.gov/study/NCT05693181	https://clinicalintelligence.citeline.com/trials/details/456069?qId=dbaa8dba-b398-4dcf-8a12-c8b582a6b554
440602	101 NCT05515419 TrialTroveID-440602	Allogeneic Cord Blood in the Treatment of Neurological Diseases in Adults	2025-07-01	I	Terminated	CNS	CNS: Stroke (neuroprotection)	Hemorrhagic stroke	Hemorrhagic Stroke; Nervous System Diseases; Spinal Cord Injuries; Stroke	(Other Hospital/Academic/Medical Center)	Sponsor	Academic	Allogeneic Stem Cells	Biological > Cellular > Cell origin; Biological > Cellular > Cell type > Stem cell	To determine the safety and efficacy of allogeneic Umbilical Cord Blood for adult patients with neurological diseases such as stroke and spinal cord injury.	Modified Rankin Scale Neurodevelopmental Disability Stroke	Primary Outcome Measures: Changes in modified Rankin Scale (mRS) [Time Frame: 1 month - 3 months - 6 months - 12 months] modified Rankin Scale (mRS) from 1 - 5 whereby 1 is best (no significant disability) and 5 is worst (severe disability); The mRS is a commonly used scale for measuring the degree of disability or dependence in the daily activities of people who have suffered a stroke or other c…	Adverse Events Treatment Emergent Adverse Events	Secondary Outcome Measures: Monitoring Adverse Events [Time Frame: 1 month - 3 months - 6 months - 12 months] Number of participants with treatment-related adverse events as assessedCommon by Toxicity Criteria for Adverse Events (CTCAE).version 5.0; adverse events are graded on a scale from 0 to 5, whereby grade 0 is best (no AE) and grade 5 is worst (fatal).	Patients with stroke and spinal cord injury.	Ischemic or hemorrhagic stroke (onset < 24 months), or Spinal cord injury (onset < 24 months)	Raised intracranial pressure Malignant cancer Renal failure Severe pulmonary dysfunction	Both	Adults; Older Adults	Bahamas	Number of arms in the trial: 1 Arm : 1 Experimental: Allogeneic cord blood therapy Allogeneic cord blood therapy Intervention/treatment Biological: Allogeneic cord blood treatment Allogeneic cord blood treatment	Study Type: Interventional (Clinical Trial) Allocation: N/A Intervention Mode: Single Group Assignment Masking: None (Open Label) Primary Purpose: Treatment This is a single arm, efficacy and safety study		Last Update Posted : 2024-04-11 Study Start (Estimated) 2024-07-01 Primary Completion (Estimated) 2024-09-30 Study Completion (Estimated) 2024-11-30 https://clinicaltrials.gov/study/NCT05515419	Terminated, Business decision - Other; Terminated, Planned but never initiated	Withdrawn Due to regulatory reasons https://clinicaltrials.gov/study/NCT05515419	https://cdek.pharmacy.purdue.edu/trial/NCT05515419/; https://clinicaltrials.gov/study/NCT05515419	https://clinicalintelligence.citeline.com/trials/details/440602?qId=dbaa8dba-b398-4dcf-8a12-c8b582a6b554
428575	TrialTroveID-428575	A Phase II, Randomized, Placebo-Controlled, Multi-center, Cross Over Study to Evaluate Efficacy of Neuro-Cells in Patients with Traumatic Spinal Cord Injury (TSCI)	2022-03-29	II	Open	CNS	CNS: Movement Disorders	Spinal Cord Injury - motor	Movement Disorders	Neuroplast	Sponsor	Industry, all other pharma	neuro-cell therapy, Neuroplast	Biological > Cellular > Cell origin > Autologous; Biological > Cellular > Cell type > Stem cell > Bone marrow stem cell; Biological > Nucleic acid > Nucleic acid, vector type	To evaluate efficacy of Neuro-Cells in patients with Traumatic Spinal Cord Injury (TSCI)					Patients with Traumatic Spinal Cord Injury (TSCI) (will be included six to eight weeks after sustaining trauma to the spinal cord.)			N/A		Spain	Patients will receive Neuro-Cells and placebo The intervention group receives Neuro-Cells® in the sub-acute phase after sustaining trauma, with six months follow-up to their primary endpoints. The placebo group will receive a placebo at first, but will be treated with Neuro-Cells® after the initial six-month follow-up period.	A Phase II, randomized, placebo-controlled, multi-center, cross over study		Neuroplast The clinical development pipeline Neuro-Cells platform Acute traumatic spinal cord injury Ongoing, Combined EU Phase II-III Approval from country authorities Market registration: Q2 2024 https://www.neuroplast.com/pipeline; Milestone: Neuroplast reports halfway patient inclusion in Phase II clinical trial for Traumatic Spinal Cord Injury 8 out of 16 patients enrolled • None of the incl…			https://www.neuroplast.com/_files/ugd/6064f5_25133ebb56e742f58fb5aab77a411002.pdf; https://www.neuroplast.com/_files/ugd/6064f5_98e43939b15a46d5bb5b7c8202b4d9fb.pdf; https://www.neuroplast.com/pipe-line; https://www.neuroplast.com/pipeline	https://clinicalintelligence.citeline.com/trials/details/428575?qId=dbaa8dba-b398-4dcf-8a12-c8b582a6b554
420301	ATG-1-MSC-012 NCT05152290 TrialTroveID-420301	Safety of Cultured Allogeneic Adult Umbilical Cord Derived Mesenchymal Stem Cells for the Treatment of Spinal Cord Injury	2022-07-06	I	Open	CNS	CNS: Movement Disorders	Spinal Cord Injury - motor	Movement Disorders; Spinal Cord Injuries	(Other Cooperative Group)	Sponsor	Cooperative Group	AlloRx Stem Cells	Biological > Cellular; Biological > Cellular > Cell origin; Biological > Cellular > Cell type > Stem cell; Biological > Cellular > Cell type > Stem cell > Mesenchymal stem cell; Biological > Cellular > Cell type > Stem cell > Umbilical stem cell	This trial will study the safety and efficacy of cultured allogeneic adult umbilical cord derived mesenchymal stem cells for the treatment of Spinal Cord Injury.	Adverse Events Safety and Tolerability	Safety (adverse events) [Time Frame: Four year follow-up] Clinical monitoring of possible adverse events or complications		Efficacy: American Spinal Injury Association Impairment Scale (ASIA) [Time Frame: Four year follow-up] It will be completed for each follow up point	Subjects with a diagnosis of Spinal Cord Injury	- Diagnosis of Spinal Cord Injury - Understanding and willingness to sign a written informed consent document	- Active infection - Active cancer - Chronic multisystem organ failure - Pregnancy - Clinically significant Abnormalities on pre-treatment laboratory evaluation - Medical condition that would (based on the opinion of the investigator) compromise patient's safety. - Continued drug abuse - Pre-menopausal women not using contraception - Previous organ transplant - Hypersensitivity to sulfur - Antico…	Both	Adults	Antigua and Barbuda; Argentina; Mexico	Number of Arms: 1 Experimental : Treatment Group (AlloRx) intravenous infusion and intrathecal injection (total of 100 million cells)	Allocation : N/A Intervention Model : Single Group Assignment Masking : None (Open Label) Primary Purpose : Treatment		Last Update Posted : October 27, 2022 Actual Study Start Date : July 6, 2022 Estimated Primary Completion Date : January 2026 Estimated Study Completion Date : January 2026 https://clinicaltrials.gov/ct2/show/NCT05152290			https://clinicaltrials.gov/study/NCT05152290	https://clinicalintelligence.citeline.com/trials/details/420301?qId=dbaa8dba-b398-4dcf-8a12-c8b582a6b554
414558	BST-SCI-02 EudraCT Number: 2021-000346-18 NCT05054803 TrialTroveID-414558	A Phase I/II, Randomized, Double-blind, Placebo-controlled, Parallel, 2-arms Clinical Trial to Assess the Safety and Efficacy of Intrathecal Administration of WJ-MSC in Chronic Traumatic Cervical Incomplete Spinal Cord Injury	2021-10-13	I/II	Completed	CNS	CNS: Pain (neuropathic)	Spinal cord injury	Neuralgia; Spinal Cord Injuries; Wounds and Injuries	(Other Hospital/Academic/Medical Center)	Sponsor	Academic	Wharton's Jelly MSCs	Biological > Cellular > Cell origin; Biological > Cellular > Cell type > Stem cell	To assess the safety and efficacy of intrathecal administration of WJ-MSC in Chronic Traumatic Cervical Incomplete Spinal Cord Injury.	Adverse Events	Primary Outcome Measures : Incidence of adverse events [ Time Frame: At 12 month follow-up ] Adverse events	American Spinal Injury Association (ASIA) Score Scale Grip Strength Hospital Anxiety and Depression Scale Modified Ashworth Scale Motor Evoked Potential Quality of Life Spasticity measurement	Secondary Outcome Measures: American Spinal Injury Association (ASIA) impairment scale [ Time Frame: At 1, 3, 4, 6 and 12 month follow-up ] Changes in ASIA score with respect to baseline value as detailed at https://asia-spinalinjury.org/international-standards-neurological-classification-sci-isncsci-worksheet/ Motor evoked potentials [ Time Frame: At 6 and 12 month follow-up ] Changes in motor e…	Patients with Chronic Traumatic Cervical Incomplete Spinal Cord Injury	Single spinal cord injury lesion caused by trauma Affected cord segments between C1 and T1, confirmed by magnetic resonance Incomplete lesion (ASIA B, C or D) Chronic disease state (between 1 and 5 years after the injury) Patients from 18 to 70 years of age, both sexes Life expectancy > 2 years Residence near the center during study participation and confidence that the patient will attend the fo…	Mechanic ventilation Penetrating trauma affecting the spinal cord Pregnant woman or without proper anticonceptive measures according to the investigator, or breath feeding Planned spinal surgery within subsequent 12 month after entering the trial Neurodegenerative diseases Significant abnormal laboratory tests that contraindicates patient's participation in the study Neoplasia within the previous…	Both	Adults; Older Adults	Spain	No. of Arms: 2 Arm 1: Experimental: WJ-MSC (XCEL-UMC-BETA) Pre-filled syringe with 4 + or - 1 mL containing WJ-MSC in a balanced saline solution supplemented with human albumin. Intervention: Drug: WJ-MSC (XCEL-UMC-BETA) Administration of 2 Intrathecal infusions of WJ-MSC at day 1 and at 3 months Other Name: Tested product Arm 2: Placebo Comparator: Placebo Pre-filled syringe with 4+ or -1 mL con…	Study Type: Interventional (Clinical Trial) Allocation: Randomized Intervention Model: Parallel Assignment Intervention Model Description: Double-blind, randomized, placebo-controlled, 2-arms, multicenter clinical trial Masking: Quadruple (Participant, Care Provider, Investigator, Outcomes Assessor) Masking Description: Active treatment and placebo will be released using the same syringe and blin…		REec Spanish Clinical Studies Registry Scientific Title: A phase I/II, randomized, double-blind, placebo-controlled, parallel, 2-arms clinical trial to assess the safety and efficacy of intrathecal administration of WJ-MSC in chronic traumatic cervical incomplete spinal cord injury Identifier: 2021-000346-18 Protocol Code: BST-SCI-02 STATE: Finished CT Start of Trial: 10/18/2021 End of Recruitmen…	Completed, Outcome unknown	January 24, 2024 N/A	http://reec.aemps.es/reec/public/web.html; https://clinicaltrials.gov/study/NCT05054803; https://www.clinicaltrialsregister.eu/ctr-search/search?query=eudract_number:2021-000346-18	https://clinicalintelligence.citeline.com/trials/details/414558?qId=dbaa8dba-b398-4dcf-8a12-c8b582a6b554
412136	NCT05018793 SC-8-GR-10-02 TrialTroveID-412136	Safety of Cultured Autologous Adult Adipose Derived Mesenchymal Stem Cell Versus Cultured Allogeneic Adult Umbilical-cord Derived Mesenchymal Stem Cell Intrathecal Injection for the Treatment of Spinal Cord Injury	2024-12-01	I	Open	CNS	CNS: Movement Disorders	Spinal Cord Injury - motor	Movement Disorders; Spinal Cord Injuries	(Other Cooperative Group)	Sponsor	Cooperative Group	ANT-SM	Biological > Cellular > Cell origin > Autologous; Biological > Cellular > Cell type > Stem cell	To study the safety and efficacy of intrathecal injection of cultured autologous adult adipose derived mesenchymal stem cells for the treatment of spinal cord injury	Adverse Events Safety and Tolerability	Primary Outcome Measures : Safety (adverse events) [ Time Frame: Four year follow-up ] Clinical monitoring of possible adverse events or complications		Secondary Outcome Measures : Efficacy: American Spinal Injury Association Impairment Scale (ASIA) [ Time Frame: Four year follow-up ] It will be completed for each follow up point	Subjects with Diagnosis of Spinal Cord Injury	Diagnosis of Spinal Cord Injury Understanding and willingness to sign a written informed consent document	Active infection Active cancer Chronic multisystem organ failure Pregnancy Anticoagulation medicine use Clinically significant Abnormalities on pre-treatment laboratory evaluation Medical condition that would (based on the opinion of the investigator) compromise patient's safety. Previous organ transplant Hypersensitivity to sulfur Continued drug abuse Pre-menopausal women not using contraception	Both	Adults	Antigua and Barbuda; Greece	Experimental: Treatment Group Single intrathecal injection of 100 million cells Biological: autologous adipose derived mesenchymal stem cells cultured autologous adult adipose derived mesenchymal stem cells Biological: AlloRx Cultured Allogeneic Adult Umbilical-cord Derived Mesenchymal Stem Cell Intrathecal injection for	An Interventional study		Last Update Posted: October 15, 2021 Estimated Study Start Date : December 2021 Estimated Primary Completion Date : December 2025 Estimated Study Completion Date : December 2025 https://clinicaltrials.gov/ct2/show/NCT05018793			https://clinicaltrials.gov/study/NCT05018793	https://clinicalintelligence.citeline.com/trials/details/412136?qId=dbaa8dba-b398-4dcf-8a12-c8b582a6b554
404989	IRCT20200502047277N4 TrialTroveID-404989	Effects of Intrathecal Transplantation of Autologous Schwann Cell and Bone Marrow Mesenchymal Stromal Cell on Urodynamic Parameters in Patients With Complete Spinal Cord Injury: Results From a Non-Randomized Open-Label Phase 1/2 Pilot Study	2020-07-01	I/II	Open	CNS	CNS: Pain (neuropathic)	Spinal cord injury	Neuralgia; Spinal Cord Injuries	(Other Hospital/Academic/Medical Center)	Sponsor	Academic	Bone Marrow MSCs	Biological > Cellular > Cell origin; Biological > Cellular > Cell type > Stem cell	To assess the effect of intrathecal transplantation of combination of autologous Schwann cell and bone marrow mesenchymal stromal cell on urodynamic parameters in patients with complete spinal cord injury	Treatment compliance	Primary outcomes 1 Description Bladder Maximum Capacity Timepoint Before and 6 months after treatment Method of measurement Urodynamic study 2 Description Maximum Pressure of Detrusor in Filling Timepoint Before and 6 months after treatment Method of measurement Urodynamic study 3 Description Maximum Pressure of Detrusor in Voiding Timepoint Before and 6 months after treatment Method of measureme…	Quality of Life	Secondary outcomes 1 Description Quality of Life Timepoint Before and 6 months after treatment Method of measurement Incontinence quality of life questionnaire	Patients with spinal cord injury	Age between 18 and 60 Root lesion less than three level Complete spinal cord injury (class A in ASIA scale) The patient who fills informed consent	Systemic diseases like diabetes, Cancer, Advanced neuropathy, Myopathy, Neuromuscular disorder, etc. Epilepsy Concurrent lesions of peripheral nerve including traumatic lesion Brain damage	Both	Adults	Iran	Intervention group: In this group, patients' stem cells were isolated by bone marrow aspiration and Schwann cells by removing part of the sural nerve and after culturing and preparing the cells, at a concentration of one million cells per milliliter through Lumbar punctures are transplanted.	A non-randomized, uncontrolled, open-label, single arm, efficacy		Iranian Registry of Clinical Trials (IRCT) IRCT registration number:IRCT20200502047277N4 Recruitment status: Recruitment complete Expected recruitment start date:2020-07-01 Expected recruitment end date: 2022-05-01 Actual recruitment start date: Actual recruitment end date: Trial completion date: Sponsors / Funding sources Name of organization / entity: Shahid Beheshti University of Medical Scien…			https://www.irct.ir/trial/50856	https://clinicalintelligence.citeline.com/trials/details/404989?qId=dbaa8dba-b398-4dcf-8a12-c8b582a6b554
404662	jRCT2013210007 TrialTroveID-404662	Intravenous infusion of human autologous mesenchymal stem cells from bone marrow for acute traumatic spinal cord injury patients with AIS D after 6-8 weeks from injury: Comparative clinical trial	2021-03-01	II	Completed	CNS	CNS: Movement Disorders	Spinal Cord Injury - motor	Movement Disorders	Nipro Corporation	Sponsor	Industry, generic	Stemirac	Biological > Cellular; Biological > Cellular > Cell origin > Autologous; Biological > Cellular > Cell type > Bone marrow cell; Biological > Cellular > Cell type > Stem cell	To evaluate the efficacy and safety of Stemirac injection as a humanitarian remedy for patients with traumatic SCI who were evaluated as AIS D 6-8 weeks after injury and could not be treated with Stemirac injection under insurance coverage		Primary Outcome: Changes in motor function of ISCSCI-92 from 6 to 8 weeks after injury to 6 months after injury in patients aged 20 to 70 years with traumatic cervical spinal cord injury			Patients with acute traumatic spinal cord injury	(1) Patients with AIS D SCI 6-8 weeks after injury. (2) Ready to ship the Stemirac (3) Patients who can receive rehabilitation at least 4 units a day. (4) The written informed consent from subjects or legal representative is provided. (The written informed consent obtained as much as possible from subjects. If the subject does not have ability to write etc, the written informed consent obtained f…	(1) Patient is not the origin of the product. (2) Hypersensitivity to RPMI1640, Dimethyl sulfoxide or Dextran 40. (3) JCS III-200 or III-300 (4) Severe respiratory distress (5) Diagnosed as HBV, HCV , HIV, HTLV-1, Human parvovirus B19 or syphilis (6) Patients with the following complications neoplasms (except CR), severe diseases of the blood and blood-forming organs and certain disorders involvi…	Both	Adults; Older Adults	Japan	Number of Arms: 1 Arm 1: Intravenous infusion of autologous mesenchymal stem cells (0.5 - 2.0x10 ^ 8 cells / product) derived from bone marrow	An Interventional, efficacy, open label, safety, single arm study.		This trial is presumed to be completed. Published results are not currently available to confirm trial completion. However, if results do become available, they will be added to the record.; Japan Registry of Clinical Trials JRCT Number: jRCT2013210007 Scheduled date of case registration: April 26, 2021 First case registration date: Implementation period (start date): March 01, 2021 Implementatio…	Completed, Outcome unknown	N/A	https://jrct.niph.go.jp/latest-detail/jRCT2013210007	https://clinicalintelligence.citeline.com/trials/details/404662?qId=dbaa8dba-b398-4dcf-8a12-c8b582a6b554
395725	TrialTroveID-395725	Repeated subarachnoid administrations of allogeneic human umbilical cord mesenchymal stem cells for spinal cord injury: a phase 1/2 pilot study	2018-03-01	I/II	Completed	CNS	CNS: Movement Disorders	Spinal Cord Injury - motor	Movement Disorders	(Other Hospital/Academic/Medical Center)	Sponsor	Academic	Allogeneic Stem Cells	Biological > Cellular > Cell origin; Biological > Cellular > Cell type > Stem cell	To evaluate the efficacy of repeated subarachnoid administrations of allogeneic human umbilical cord mesenchymal stem cells for spinal cord injury. Outcomes: At each scheduled time point, safety and efficacy indicators were collected and analyzed accordingly. Adverse events (AEs) were used as a safety indicator.		American Spinal Injury Association (ASIA) and SCI Functional Rating Scale of the International Association of Neurorestoratology (IANR-SCIFRS) total scores at the fourth follow-up were determined as primary efficacy outcomes,	Magnetic Resonance Imaging Spasticity measurement	Secondary outcomes: two indicators at the remaining time points as well as scores of pinprick, light touch, motor and sphincter, muscle spasticity and spasm, autonomic system, bladder and bowel functions, residual urine volume (RUV) and magnetic resonance imaging (MRI)	Patients with spinal cord injury.	(i) Chinese citizen (only in Chinese Mainland), (ii) complete or incomplete trauma-induced SCI (American Spinal Injury Association [ASIA] impairment scale classification AD) that happened at least 2 months before recruitment (defined as chronic SCI in this study), (iii) aged between 18 and 65 years, (iv) agreed to participate in the study voluntarily and be followed up regularly for up to 12 mont…	: (i) intraspinal tumor, ankylosing spondylitis, myelitis or vascular abnormalities within the spinal cord parenchyma; (ii) severe comorbidities, including but not limited to craniocerebral injury, cutaneous back infection, psychiatric disease or cancer; (iii) pregnancy or lactation; (iv) predicted lifespan of less than 12 months following the end of hUC-MSC transplantation; (v) participation in …	Both	Adults	China	Subjects received four subarachnoid transplantations of hUC-MSCs (1 × 106 cells/kg) monthly and were seen in follow-up four times (1, 3, 6 and 12 months after final administration) was conducted.	A prospective, single-center, single-arm, safety, pilot study	November 18, 2020 Cytotherapy. 2021 Jan;23(1):57-64. Yang Yang , Mao Pang , Cong Du , Zhong-Yu Liu , Zi-Hao Chen , Nan-Xiang Wang , Liang-Ming Zhang , Yu-Yong Chen , Jian Mo , Jian-Wen Dong , Pei-Gen Xie , Qi-You Wang , Bin Liu , Li-Min Rong Repeated subarachnoid administrations of allogeneic human umbilical cord mesenchymal stem cells for spinal cord injury: a phase 1/2 pilot study Results: Safe…	Full study protocol: https://www.isct-cytotherapy.org/action/showPdf?pii=S1465-3249%2820%2930903-8	Completed, Positive outcome/primary endpoint(s) met	November 18, 2020 Conclusions: The authors' present protocol demonstrates that intrathecal administration of' allogeneic hUC-MSCs at a dose of 106 cells/kg once a month for 4 months is safe and effective and leads to significant improvement in neurological dysfunction and recovery of quality of life. https://pubmed.ncbi.nlm.nih.gov/33218835/ https://www.isct-cytotherapy.org/article/S1465-3249(20)…	https://pubmed.ncbi.nlm.nih.gov/33218835/; https://www.isct-cytotherapy.org/action/showPdf?pii=S1465-3249%2820%2930903-8; https://www.isct-cytotherapy.org/article/S1465-3249(20)30903-8/fulltext	https://clinicalintelligence.citeline.com/trials/details/395725?qId=dbaa8dba-b398-4dcf-8a12-c8b582a6b554
390857	1617774 CuRe NCT04652908	Phase 1/2a Trial of Placental Mesenchymal Stem Cells for Repair of Fetal Myelomeningocele	2021-06-21	I/II	Open	Unassigned	Unassigned		Meningomyelocele; Spina Bifida Cystica	University of California, Davis California Institute for Regenerative Medicine (CIRM)	Sponsor Collaborator	Academic Government	Placental MSCs	Small molecule > Synthetic small molecule	Spina bifida, or myelomeningocele (MMC), is a birth defect that results in paralysis, excess fluid on the brain (hydrocephalus), and impaired ability to urinate and have bowel movements normally. In a previous study (the MOMS trial), surgery before birth (in-utero/fetal surgery) was shown to reduce the need for shunting for hydrocephalus. There was also some improvement in ambulation, but 58 % of…	Magnetic Resonance Imaging Safety and Tolerability	Safety of the placenta-derived mesenchymal stem cell (PMSC-ECM) Product TimeFrame: Assessed at birth Will be assessed by evaluating the presence or absence of cerebrospinal fluid leak, infection at the MMC repair site, failure of the MMC repair site to heal, and any unexpected growths or tumor formation. These will be assessed at birth by physical exam, brain and spinal ultrasound , and brain and…		Efficacy of the PMSC-ECM Product TimeFrame: 30 months. This is primarily evaluated by improvement in motor function 2 or more levels greater than expected by anatomic level of the defect and by patients' ability to walk independently. Bowel function will be assessed by caregiver questionnaires on bowel habits, and by anorectal manometry. Urologic function will be assessed by caregiver questionnai…		Eligibility for fetal surgery per the MOMS trial, which are: * Myelomeningocele (including myeloschisis) at any level from T1 through S1 with hindbrain herniation. Lesion level will be confirmed by ultrasound and hindbrain herniation will be confirmed by MRI at the UC Davis Fetal Center * Maternal age ≥18 years * Gestational age at enrollment between 19 weeks 0 days and 25 weeks 6 days gestation …	Not being eligible for fetal surgery per the MOMS trial, which includes: * Multifetal pregnancy * Insulin dependent pregestational diabetes * Fetal anomaly not related to myelomeningocele. * Kyphosis in the fetus of 30 degrees or more * Current or planned cerclage or documented history of incompetent cervix, placenta previa or placental abruption * Short cervix < 20 mm measured by cervical ultras…	Both	Children	United States	Number of Arms: 2 EXPERIMENTAL: Treatment with PMSC-ECM One-time administration of PMSC-ECM during the course of in utero fetal myelomeningocele surgery will be administered Drug: Placental Mesenchymal Stem Cells seeded on a commercially available dural graft extracellular matrix As in the current standard fetal surgery, under sonographic guidance, initial uterine entry will be accomplished by ut…	Primary purpose: TREATMENT Allocation: NON_RANDOMIZED Intervention Model: PARALLEL Intervention Model Description: Treatment arm subjects receiving PMSC-ECM (Placental Mesenchymal Stem Cells seeded on a commercially available dural graft extracellular matrix). Additionally, we will follow a contemporaneous cohort of patients undergoing routine fetal or postnatal MMC repair without PMSC-ECM (non-P…					https://clinicaltrials.gov/study/NCT04652908; https://www.clinicaltrials.gov/study/NCT04652908	https://clinicalintelligence.citeline.com/trials/details/390857?qId=dbaa8dba-b398-4dcf-8a12-c8b582a6b554
383063	202082201 NCT04528550 TrialTroveID-383063	Intrathecal Transplantation of Autologous Bone Marrow-derived Mononuclear Cells for Treating Traumatic Acute Spinal Cord Injury	2020-10-01	II	Completed	CNS	CNS: Movement Disorders	Spinal Cord Injury - motor	Movement Disorders; Spinal Cord Injuries; Wounds and Injuries	(Other Hospital/Academic/Medical Center)	Sponsor	Academic	Autologous Stem Cells	Biological > Cellular > Cell origin; Biological > Cellular > Cell type > Stem cell	To evaluate the safety and effectiveness of intrathecal transplantation of autologous bone marrow-derived mononuclear cells for the treatment of traumatic acute spinal cord injury.	American Spinal Injury Association (ASIA) Score Scale	Primary Outcome Measures : American Spinal Injury Association (ASIA) Impairment Scale [ Time Frame: baseline, 1 month, 3 months, 6 months and 12 months post-treatment ] Change in sensory and motor function as measured by the American Spinal Injury Association (ASIA) Impairment Scale. The ASIA Impairment Scale describes a person's functional impairment (both motor and sensory) as a result of their…	Adverse Events Motor Evoked Potential	Secondary Outcome Measures : Incidence of adverse events [ Time Frame: 1 month post-treatment ] Any abnormal signs, symptoms, findings, or diseases that emerge or worsen relative to baseline in 1 month post-treatment will be recorded as adverse event Motor Evoked Potentials (MEP) and Somatosensory Evoked Potentials (SSEP) test [ Time Frame: baseline, 3 months, 6 months and 12 months post-treatmen…	Patients with Traumatic spinal cord injury.	Patients aged between 18 and 60 years Traumatic spinal cord injury ASIA Impairment Scale A-D The injury must be within two weeks Patients submitted written informed consent	Traumatic spinal cord injury with brain injury or peripheral nerve injury Patients with severe multiple injuries and unstable vital signs Non-traumatic spinal cord injury caused by spinal tumors, hematoma, myelitis, etc. Patients with central spinal cord injury Patients with a completely transected spinal cord Patients with fever or acute infection Ongoing infectious disease, such as tuberculosis…	Both	Adults	China	Number of arms: 2 Arm 1: Experimental: Autologous bone marrow-derived mononuclear cells Intrathecal transplantation of autologous bone marrow-derived mononuclear cells through lumbar injection in acute phase. Each included patient will receive a single dose of 100 million autologous bone marrow-derived mononuclear cells. Intervention/treatment: Biological: Autologous bone marrow-derived mononucle…	Study Type : Interventional (Clinical Trial) Allocation: Randomized Intervention Model: Parallel Assignment Intervention Model Description: A 2:1 ratio of randomization (intervention group: control group) was used. Masking: None (Open Label) Primary Purpose: Treatment An efficacy; multiple arm; placebo control; safety trial		Last Update Posted: July 7, 2021 Actual Study Start Date: October 1, 2020 Estimated Primary Completion Date: October 1, 2023 Estimated Study Completion Date: December 1, 2023 https://clinicaltrials.gov/ct2/show/NCT04528550	Completed, Outcome unknown	This trial is presumed to be completed. Published results are not currently available to confirm trial completion. However, if results do become available, they will be added to the record.	https://clinicaltrials.gov/study/NCT04528550	https://clinicalintelligence.citeline.com/trials/details/383063?qId=dbaa8dba-b398-4dcf-8a12-c8b582a6b554
382440	19-011706 CELLTOP Part II NCT04520373 TrialTroveID-382440	CELLTOP Part II: A Phase II Clinical Trial of Autologous Adipose Derived Mesenchymal Stem Cells in the Treatment of Paralysis Due to Traumatic Spinal Cord Injury	2020-06-25	II	Closed	CNS	CNS: Movement Disorders	Spinal Cord Injury - motor	Movement Disorders; Paralysis; Spinal Cord Injuries; Wounds and Injuries	Mayo Clinic	Sponsor	Academic	ANT-SM	Biological > Cellular > Cell origin > Autologous; Biological > Cellular > Cell type > Stem cell	To investigate the safety and potential therapeutic effects of autologous, culture-expanded, adipose derived mesenchymal stem cell intrathecal injections in the treatment of spinal cord injury.	American Spinal Injury Association (ASIA) Score Scale	Primary Outcome Measures : •Change in sensory and motor function following completion of treatment as measured by the American Spinal Injury Association (ASIA) Impairment Scale (AIS) [ Time Frame: up to 12 months post injection ] The ASIA Impairment Scale describes a person's functional impairment (both motor and sensory) as a result of their spinal cord injury. The scale has 5 levels, ranging fr…	Adverse Events Magnetic Resonance Imaging Quality of Life	Secondary Outcome Measures : Change in sensory and motor function following completion of treatment as measured by Somatosensory Evoked Potentials (SSEPs) [ Time Frame: baseline, up to 12 months post injection ] Somatosensory Evoked Potentials (SSEPs) are electrical responses recorded from the nervous system following electrical stimulation of a peripheral nerve. For example, stimulation of the m…	Patients with spinal cord injury.	Male or female aged 18 years and older Females of childbearing potential must have a negative pregnancy test prior to receiving the study drug and will agree to use adequate contraception (hormonal/barrier method or abstinence) from the time of screening to a period of 1 year following completion of the drug treatment cycle. Females of childbearing potential are defined as premenopausal and not s…	Pregnant or nursing, or planning on becoming pregnant during the study period AIS grade of SCI other than A or B at the time of injury Non-traumatic SCI History of receiving mesenchymal stem cell, gene or exosome therapy for any indications History of intra-spinal infection History of superficial infection in the index spinal level within 6 months of study Evidence of current superficial infectio…	Both	Adults; Older Adults	United States	Number of arms: 2 Arm 1: Experimental: Treatment Group 1: AD-MSC Injection Patients will receive a single dose of autologous, adipose derived mesenchymal stem cells one time. The cells are isolated from patient's adipose tissue and expanded for intrathecal delivery. Intervention/treatment: Biological: Autologous, Adipose Derived Mesenchymal Stem Cells The mesenchymal stem cells will be collected …	Study Type : Interventional (Clinical Trial) Allocation: Randomized Intervention Model: Crossover Assignment Masking: None (Open Label) Primary Purpose: Treatment An efficacy; multiple arm; safety trial		Last Update Posted 2024-07-17 Study Start (Actual) 2020-06-25 Primary Completion (Estimated) 2025-06 Study Completion (Estimated) 2026-06 https://clinicaltrials.gov/study/NCT04520373; Last Update Posted : August 20, 2020 Actual Study Start Date : June 25, 2020 Estimated Primary Completion Date : June 2022 Estimated Study Completion Date : June 2024 https://clinicaltrials.gov/ct2/show/NCT04520373			https://cdn.clinicaltrials.gov/large-docs/73/NCT04520373/ICF_000.pdf; https://clinicaltrials.gov/study/NCT04520373; https://www.mayo.edu/research/clinical-trials/cls-20506434	https://clinicalintelligence.citeline.com/trials/details/382440?qId=dbaa8dba-b398-4dcf-8a12-c8b582a6b554
379588	TrialTroveID-379588	Two Year Follow Up Of Acute Complete Spinal Cord Injury Patients Receiving Autologous Bone Marrow-Derived Mononuclear Stem Cell Therapy	2014-12-01	IV	Completed	CNS	CNS: Movement Disorders	Spinal Cord Injury - motor	Movement Disorders	(Other Hospital/Academic/Medical Center)	Sponsor	Academic	Autologous Bone Marrow MNCs	Biological > Cellular > Cell origin; Biological > Cellular > Cell type > Stem cell	To study the efficacy and outcome of bone marrow derived stem cells in acute complete spinal cord injury Assessments: Neurological outcome was assessed using ASIA scale, and Functional outcome by SCIM score and SSEP responses preoperatively, every six months for two years after surgery					Patients With Acute (Defined As Within 21 Days Of Injury) And Complete (Asia Grade A) Spinal Cord Injury			Both		India	Patients were randomized to receive BMSC or control through intramedullary route intraoperatively at the time of spinal decompression & fusion.	It is a efficacy, randomized and control study	June 12, 2020 HemiSphere, Volume 4, Supplement 1, June 2020 Presented at the 25th Congress of the European Hematology Association Virtual Annual Meeting, June 11 - 14, 2020, Messe Frankfurt, Germany Available online date: June 12, 2020 Abstract No.: EP1402 Renu Rani, Deepak Agrawal Two Year Follow Up Of Acute Complete Spinal Cord Injury Patients Receiving Autologous Bone Marrow-Derived Mononuclea…	Randomization Period : 2014 - 2018 https://library.ehaweb.org/eha/2020/eha25th/293888/renu.rani.two.year.follow.up.of.acute.complete.spinal.cord.injury.patients.html?f=menu%3D6%2Abrowseby%3D8%2Asortby%3D2%2Amedia%3D3%2Ace_id%3D1766%2Aot_id%3D23216	Completed, Positive outcome/primary endpoint(s) met	June 12, 2020 ...Bone marrow mononuclear stem cell can improve in neurological function (ASIA Score) in acute spinal cord injury. However, there was functional improvement in motor power in patients in the stem cell treated patients. Patients treated with stem cell had significantly improved sensations (including bladder sensation) and posture control... https://library.ehaweb.org/eha/2020/eha25t…	https://library.ehaweb.org/eha/2020/eha25th/293888/renu.rani.two.year.follow.up.of.acute.complete.spinal.cord.injury.patients.html?f=menu%3D6%2Abrowseby%3D8%2Asortby%3D2%2Amedia%3D3%2Ace_id%3D1766%2Aot_id%3D23216	https://clinicalintelligence.citeline.com/trials/details/379588?qId=dbaa8dba-b398-4dcf-8a12-c8b582a6b554
368835	NCT04288934 SCICTC	Assessment of Safety and Effectiveness of Mesenchymal Stem Cells in the Treatment of Spinal Cord Injury (SCI) Patients.	2017-08-15	I	Completed	Unassigned	Unassigned		Spinal Cord Injuries; Wounds and Injuries	University of Jordan	Sponsor	Academic	Bone Marrow MSCs	Small molecule > Synthetic small molecule	This study aims to assess and compare the safety and effectiveness of Autologous Bone Marrow-Derived MSCs (AutoBM-MSCs) in one group(group A) of SCI who are unlikely to be able to walk independently without treatment after 1 year of SCI, in the other group (group B) to assess the second group of Wharton Jelly derived mesenchymal stem cells ( WJ-MSCs) in the treatment of acute and subacute spinal …	Magnetic Resonance Imaging	SCI evaluation and patients follow up [Time Frame: 3 months] the (ASIA)/(ISNCSCI) to evaluate any motor or neurological changes, and the spinal cord independence measure (SCIM III) score to evaluate the effect on daily activities .these tests will be repeated every 3 months. blood samples will be withdrawn from patients as well to detect any biomarkers. SCI evaluation and MSCs transplantation [Ti…				* Age: 18-70 years * Complete SCI grade AIS-A or -B, or incomplete C * SCI between cervical levels C5 and thoracic level T11 * At least 12 weeks since time of injury * Prediction rule score of 10 or less * Cognitively unaffected * Motivated for stem cell transplantation	* Reduced cognition * Age under 18 years or above 70 years * Significant osteoporosis in spine and/or joints * Pregnancy (Adequate contraceptive use is required for women in fertile age) * Anoxic brain injury * Neurodegenerative diseases * Evidence of meningitis * Positive serology for HIV, HBV, HCV, or Syphilis. * Medical Complications that contraindicate surgery, including major respiratory com…	Both	Adults; Older Adults	Jordan	Number of Arms: 2 Active Comparator : patients with complete transection of the spinal cord This group of patients with complete transection of the spinal cord group will then be subdivided into 2 subgroups with of 5 patients each; the 1st subgroup will be the patients with chronic SCI and the 2nd subgroup will be for the patients with subacute SCI. All patients will receive AutoBM-MSCs by a spec…	Allocation : Non-Randomized Intervention Model : Parallel Assignment Intervention Model Description : Patients with complete transection of the spinal cord. Each group will then be subdivided into 2 subgroups with of 5 patients each; the 1st subgroup will be the patients with chronic SCI and the 2nd subgroup will be for the patients with subacute SCI. Masking : None (Open Label) Primary Purpose :…					https://clinicaltrials.gov/study/NCT04288934	https://clinicalintelligence.citeline.com/trials/details/368835?qId=dbaa8dba-b398-4dcf-8a12-c8b582a6b554
364574	FirstHospitalDalianMU005 NCT04213131 TrialTroveID-364574	Efficacy and Safety of hUC-MSCs and hUCB-MSCs in the Treatment of Chronic Spinal Cord Injury: a Prospective, Randomized, Open-label, Parallel, and Controlled Clinical Study	2018-01-01	IV	Completed	CNS	CNS: Movement Disorders	Spinal Cord Injury - motor	Movement Disorders; Spinal Cord Injuries; Wounds and Injuries	(Other Hospital/Academic/Medical Center)	Sponsor	Academic	MSC Generic	Biological > Cellular; Biological > Cellular > Cell origin > Allogeneic; Biological > Cellular > Cell type > Stem cell > Mesenchymal stem cell	To evaluate the efficacy of human umbilical cord-derived mesenchymal stem cells (hUC-MSCs)/hUCB-MSCs to treat spinal cord injury.	American Spinal Injury Association (ASIA) Score Scale	Primary objective: To investigate whether hUC-MSCs)/hUCB-MSCs transplantation can improve the locomotor function of patients with spinal cord injury. Primary Outcome Measures: Neurologic function score [ Time Frame: Change from Baseline at 12 months after treatment ] ASIA motor score, ASIA sensory score, ASIA impairment scale (ASIA classification), and acupuncture score will be obtained to evalua…	Modified Ashworth Scale Safety and Tolerability Spasticity measurement Visual Analog Scale	Secondary objective: To investigate whether hUC-MSCs)/hUCB-MSCs transplantation can improve the muscle tension of patients with spinal cord injury and investigate the complications and safety of hUC-MSCs)/hUCB-MSCs transplantation. Secondary Outcome Measures: Walking Index of Spinal Cord Injury (WISCI) [ Time Frame: Change from Baseline at 12 months after treatment ] To evaluate walking ability S…	Patients with chronic spinal cord injury	Age at 20-65 years, of either gender; Patients with radiologically confirmed chronic spinal cord injury, with over 1 year of disease history; Patients having no change in ASIA motor score, ASIA sensory score, ASIA impairment scale (ASIA classification) score, and acupuncture score within 6 months and no change in recovery of neurological function; Patients with spinal cord injury who have been re…	Patients with consciousness disorder, lumbosacral infection, or other complications; Patients with spinal cord injury caused by spinal cord compression, syringomyelia, subacute combined degeneration of spinal cord, spinal vascular disease, arachnoiditis of spinal cord, radiation myelopathy, amyotrophic lateral sclerosis, multiple sclerosis, or neuromyelitis optica; Patients with cerebrovascular d…	Both	Adults	China	Number of Arms : 7 Arm 1: Rehabilitation control group Routine rehabilitation treatment for chronic spinal cord injury and Intravenous injection of 100 mL 0.9% saline solution. Intervention/treatment: Other: Stem cell transplantation The eligible patients with chronic spinal cord injury included in this study will receive intravenous, lumbar, and local administration of hUC-MSCs/hUCB-MSCs and rou…	Study Type: Interventional (Clinical Trial) Allocation: Randomized Intervention Model: Parallel Assignment Masking: None (Open Label) Primary Purpose: Treatment A Prospective, Efficacy, Multiple arm, Feasibility, Safety and Controlled study		This trial is presumed to be completed. Published results are not currently available to confirm trial completion. However, if results do become available, they will be added to the record.; Last Update Posted : December 30, 2019 Actual Study Start Date : January 1, 2018 Estimated Primary Completion Date : October 30, 2020 Estimated Study Completion Date : January 1, 2021 https://clinicaltrials.g…	Completed, Outcome unknown	N/A	https://clinicaltrials.gov/study/NCT04213131	https://clinicalintelligence.citeline.com/trials/details/364574?qId=dbaa8dba-b398-4dcf-8a12-c8b582a6b554
363859	A2019SCI04 NCT04205019 SSCiSCI TrialTroveID-363859	A 3 Months Open Phase I Study to Assess the Safety of the Intrathecal Application of Neuro-Cells in End Stage (Chronic) Traumatic Spinal Cord Injury Patients	2020-11-11	I	Completed	CNS	CNS: Movement Disorders; CNS: Pain (neuropathic)	Spinal cord injury; Spinal Cord Injury - motor	Movement Disorders; Neuralgia; Spinal Cord Injuries; Wounds and Injuries	Neuroplast	Sponsor	Industry, all other pharma	neuro-cell therapy, Neuroplast	Biological > Cellular > Cell origin > Autologous; Biological > Cellular > Cell type > Stem cell > Bone marrow stem cell; Biological > Nucleic acid > Nucleic acid, vector type	To investigate the safety of Neuro-Cells in 10 end stage (chronic) traumatic spinal cord injury (TSCI) patients, when administered once intrathecally. To investigate in patients if a late administration of Neuro-Cells may have some beneficial effects on the neurological condition of the chronic SCI patient. Outcomes: All patients are invited to visit the trial hospital every month during this 3-m…	Adverse Events Safety and Tolerability	Primary Outcome Measures : Characterize and confirm safety of intrathecal administration of Neuro-Cells by ISNCSCI checklist [ Time Frame: 3 months ] Checklist in which the physician focusses on the spinal cord Characterize and confirm safety of intrathecal administration of Neuro-Cells assessed by blood [ Time Frame: 3 months ] Measuring biochemical blood variables Characterize and confirm safet…	Daily Physical Activity	Secondary Outcome Measures : The effect of late administration of Neuro-Cells by change in American Spinal Injury Association motor scale score [ Time Frame: 24 months ] Change in the ASIAms score from baseline at 3 months, 12 months and 24 months. Higher score means more change. The effect of late administration of Neuro-Cells by change in American Spinal Injury Association sensory scale score […	Patients with End Stage (Chronic) Traumatic Spinal Cord Injury	Age range: 18 - 40 years Complete (AIS grade A) or incomplete (AIS grade B) TSCI (ISNCSCI-assessed) at time of recruitment Level of injury between C5 to T12 Voluntary signed informed consent by patients and Investigator before any trial-related procedures are performed	SCI AIS grade D or E at the start of enrolment Allergic to mice antibodies and/or iron-dextran Level of SCI above C5 or below T12 Positive HIV, hepatitis B or C serology Positive Lues test Total Nuclear Cell (TNC) count < 1x109 TNC Cancer, brain injury, disturbed consciousness, signs/symptoms of neurodegenerative disorder (e.g. stroke, amyotrophic lateral sclerosis, multiple sclerosis etc), diabe…	Both	Adults	Spain	No. of Arms: 1 Arm: 1 Experimental: Neuro-Cell group Patient receives treatment once at start of study and followed up for safety. Biological: Neuro-Cells Neuro-Cells is an autologous fresh stem cells containing product which modulates the secondary inflammation following a TSCI, reduces apoptosis (cell death) in the injured spinal cord, reduces scar tissue formation in the damaged spinal cord an…	Study Type: Interventional (Clinical Trial) Intervention Model: Single Group Assignment Masking: None (Open Label) Primary Purpose: Treatment A 3 months, mono-center, safety, descriptive, phase I, no randomization, single arm, proof of concept trial.	November 9, 2021 [Press release] Dutch stem cell biotech Neuroplast announces successful clinical Phase I trial with its Neuro-Cells® stem cell treatment for Traumatic Spinal Cord Injury - Positive safety profile and well tolerated, without product-related adverse effects - Demonstrated clinical feasibility to collect, manufacture and treat Spanish patients from its Dutch GMP production facility …	Last Update Posted: March 28, 2023 Actual Study Start Date: November 14, 2020 Actual Primary Completion Date: June 18, 2021 Actual Study Completion Date: March 10, 2023 https://clinicaltrials.gov/ct2/show/NCT04205019; Neuroplast Human clincal trials In 2019 a mono-center phase I safety study in chronic SCI patients (Spain) as well as a multi-center delayed-start phase II and phase II/III in (sub)…	Completed, Positive outcome/primary endpoint(s) met	November 9, 2021 ...Data demonstrate that Neuroplast's investigational stem cell treatment Neuro-Cells® appears to be safe and well tolerated, without product-related adverse events. https://062a517c-8890-4012-ae04-9f771a08c58d.filesusr.com/ugd/6064f5_f22feb9cc2d9412596823d092a3b119c.pdf	https://062a517c-8890-4012-ae04-9f771a08c58d.filesusr.com/ugd/6064f5_8838f7b12ede47af8b3fad369faacaeb.pdf; https://062a517c-8890-4012-ae04-9f771a08c58d.filesusr.com/ugd/6064f5_f22feb9cc2d9412596823d092a3b119c.pdf; https://clinicaltrials.gov/study/NCT04205019; https://www.neuroplast.com/human-studies	https://clinicalintelligence.citeline.com/trials/details/363859?qId=dbaa8dba-b398-4dcf-8a12-c8b582a6b554
362832	HI20C0168000020 KCT0005628 NCT04812431 SB-SCI-001 TrialTroveID-362832	A Single Center, Open Label, Single Group, Phase 1/2a Clinical Study to Evaluate the Safety and Exploratory Efficacy of Transplantation Therapy Using PSA-NCAM(+) NPC Derived From hESC Line in AIS-A Level of Sub-acute SCI(From 7 to 60 Days)	2021-09-23	I/II	Open	CNS	CNS: Movement Disorders	Spinal Cord Injury - motor	Movement Disorders; Spinal Cord Injuries; Wounds and Injuries	S. Biomedics (Other Hospital/Academic/Medical Center)	Sponsor Collaborator	Industry, all other pharma Academic	TED-N	Biological > Cellular > Cell origin > Allogeneic; Biological > Cellular > Cell type > Stem cell > Embryonic stem cell	To evaluate the safety and exploratory efficacy of embryonic stem cell-derived cell therapy in patients with ASIA impairment scale (AIS)-A and AIS-C within 60 days of nerve injury. To evaluate the safety and exploratory efficacy of transplantation therapy using neural precursor cells (PSA-NCAM(+) NPC) derived from the human embryonic stem cell line for the treatment of paralysis and other related…	Adverse Events Alkaline phosphatase (ALP) Bilirubin Creatinine kinase level Diastolic blood pressure Gammaglutamyl transferase (GGT) Heart rate Hematocrit level Hemoglobin level Hemoglobin Liver function Phosphate level	Primary Outcome Measures: Changes of occurred adverse events during the clinical study [ Time Frame: Visit 3(Day 0), Visit 4(1 week), Visit 5(2 weeks), Visit 6(4 weeks), Visit 7(8 weeks), Visit 8(12 weeks), Visit 9(24 weeks), Visit 10(48 weeks), Visit 11(72 weeks), Telephone visit 1(13 weeks), Telephone visit 2(14 weeks), Telephone visit 3(16 weeks) ] Assessment of the presentation rate of advers…	Allograft loss American Spinal Injury Association (ASIA) Score Scale Magnetic Resonance Imaging	Secondary Outcome Measures: Assessment of Graft survival at the transplant site as observed in MRI examination [ Time Frame: Visit 1(Screening), Visit 11(72 weeks) ] Number of participants with measured value(spinal cord changes, spinal cord atrophy far from the lesion, edema, cystic degeneration, spinal sinus, and diameter change) using MRI examination. Number of participants with Transplant rej…	Patients with ASIA Impairment Scale (AIS)-A and AIS-C within 60 days of nerve injury.	Upon written consent of the patient or the legally acceptable representative of the patient Male and female patients 18 to 65 years of age Female patients who showed negative results on the pregnancy test, use an acceptable contraceptive or have no possibility of pregnancy (at least 2 years have elapsed after menopause or have undergone hysterectomy, ovariectomy, or sterilization operation), or m…	Patients with spinal cord injury caused by penetrating trauma such as gunshot or stab wounds Patients with complete transection on the spinal cord Patients with spinal cord injury that require more than the mono-segment treatment Patients with other complications, including neurological defects related to peripheral nerve injury (neuromuscular injury or central spinal cord syndrome), or etiologic…	Both	Adults	South Korea	No. of Arms: 1 Arm: 1 Experimental: PSA-NCAM(+) NPC Cells are administered through intrathecal injection. Injection is administered to a total of five areas. Intervention Biological: Neural precursor cells derived from human embryonic stem cell line When the Dose Limiting Toxicity (DLT) is not presented in the first three subjects administered with PSA-NCAM(+) NPC, two additional patients are add…	Study Type: Interventional (Clinical Trial) Allocation: N/A Intervention Model: Single Group Assignment Intervention Model Description: All subjects with damage to C4-C7 cords diagnosed as AIS-A are administered with PSA-NCAM(+) NPC. Masking: None (Open Label) Primary Purpose: Treatment A Phase 1/2a Open Label, Single Group, Safety, Exploratory and Efficacy study.		Site Specific Enrollment Data Recruitment Status by Participating Study Site 1 Name of Study Yonsei University Health System, Severance Hospital Recruitment Status Recruiting Date of First Enrollment 2024-10-30 , Recruitment Status by Participating Study Site 2 Name of Study Ajou University Hospital Recruitment Status Recruiting Date of First Enrollment 2022-05-23 , Search with CRIS Registration …			http://www.koreabiomed.com/news/articleView.html?idxno=6916; https://clinicaltrials.gov/study/NCT04812431; https://cris.nih.go.kr/cris/search/detailSearch.do/18494; https://hpscreg.eu/browse/trial/89; https://www.biospace.com/article/releases/s-biomedics-completes-brain-transplant-of-hesc-derived-dopaminergic-progenitors-ted-a9-for-phase-1-2a-study-in-patients-with-parkinson-s-disease/	https://clinicalintelligence.citeline.com/trials/details/362832?qId=dbaa8dba-b398-4dcf-8a12-c8b582a6b554
359357	2013-03-04SCI-III NCT01873547 SCI-III	Different Efficacy Between Rehabilitation Therapy and Umbilical Cord Derived Mesenchymal Stem Cells Transplantation in Patients With Chronic Spinal Cord Injury in China	2012-06-01	III	Completed	Unassigned	Unassigned		Spinal Cord Injuries	General Hospital of Chinese Armed Police Forces	Sponsor	Academic	Umbilical Cord MSCs	Small molecule > Synthetic small molecule	The morbidity of spinal cord injury (SCI) is increasing year by year significantly in China. The methods to treat SCI patients in sequela stage update are poor. Though traditional rehabilitation therapy is the routine method to treat SCI in sequela stage, aiming to improve the neurological disorders of these patients, such as sensory disturbance, dyskinesia, autologous adjustment of blood pressur…	American Spinal Injury Association (ASIA) Score Scale	Assessment of changes in International Standards for Neurological Classification of Spinal Cord Injury according to American Spine Injury Association [Time Frame: Baseline, 6 and 12 months after recruitment] ASIA is American Spine Injury Association.The ASIA publishes the International Standards for Neurological Classification of Spinal Cord Injury (ISNCSCI), which is a neurological exam widely u…	McGill Pain Questionnaire Motor Evoked Potential	Assessment of changes in score of pain index using Short-form McGill Pain Questionnaire [Time Frame: Baseline,6 and 12 months after recruitment] The McGill Pain Questionnaire (MPQ) is an international standard scale for description and evaluation of pain.The Short-form McGill Pain Questionnaire (SF-MPQ) is simplified on the basis of MPQ and has high reliability in clinical applications.The main c…		1. Patients or their curator must be able to give voluntary consent. 2. Patients have clear history of traumatic injury. 3. 20 years - 65 years of age can be enrolled. 4. Both male and female can be enrolled. 5. The diagnosis of spinal cord injury are confirmed by all of the examinations including MRI, electromyogram and electrophysiology. 6. The time of injury was longer than 1 year.	1. Mental disorders 2. Myelitis 3. Women in pregnancy 4. Cancer	Both	Adults	China	Number of Arms: 3 Active Comparator : rehabilitation Patients in the group accept rehabilitation for three weeks in hospital and other eleven months in their home under the guidance of physical therapist. Experimental : cell therapy Patients in the group accept cell therapy including four times stem cells transplant via intrathecal injection. No Intervention : control Patients receive no professi…	Allocation : Randomized Intervention Model : Parallel Assignment Intervention Model Description : cell therapy or rehabitation treatment Masking : Single (Outcomes Assessor) Primary Purpose : Treatment					https://clinicaltrials.gov/study/NCT01873547	https://clinicalintelligence.citeline.com/trials/details/359357?qId=dbaa8dba-b398-4dcf-8a12-c8b582a6b554
355800	HBSCI02 HBSCI04 HBSCI05 NCT04064957 TrialTroveID-355800	Hope Biosciences Autologous Adipose-derived Mesenchymal Stem Cell Therapy for Chronic Spinal Cord Injury (HBSCI02), Individual Patient Expanded Access IND to Evaluate the Safety and Efficacy of HB-adMSCs for the Treatment of Spinal Cord Injury (HBSCI04 & HBSCI05)	2019-08-21	I	Completed	CNS	CNS: Movement Disorders	Spinal Cord Injury - motor	Movement Disorders; Spinal Cord Injuries; Wounds and Injuries	Hope Biosciences	Sponsor	Industry, all other pharma	HB-adMSC	Biological > Cellular; Biological > Cellular > Cell origin > Autologous; Biological > Cellular > Cell type > Stem cell > Mesenchymal stem cell	To provide Non-emergency Expanded Access to Hope Biosciences Autologous Adipose-derived Mesenchymal Stem Cell Therapy for Chronic Spinal Cord Injury.	American Spinal Injury Association (ASIA) Score Scale C reactive protein Change in oxygen saturation Heart rate Vital signs	On each of these visits, the subject will receive one autologous HB-adMSC infusion of 200 million (2 x 10^8 cells) total cells. Every infusion visit will include the following procedures: Interval H&P and concomitant medications update utilizing the secure VirTrial platform. QOL and Disability (SCIM self eval) surveys will be completed by the subject with the assistance of the primary caregiver. …			Patient with Spinal Cord Injury	HBSCI02: Adult individual 18 yr. of age or older. Cognitively intact and capable of giving informed consent. Clinical diagnosis of a non-penetrating traumatic SCI to the cervical spine Patient and Caregiver agree to use Care Connect app or web version of VirTrial platform for virtual visits. IHBSCI04: Inclusion Criteria: Adult individual 18 years of age or older. Cognitively intact and capable of…	Prior history of: Recent or ongoing infection, Clinically significant cardiovascular, lung, renal, hepatic, or endocrine disease, Neurodegenerative disorders, Cancer, Immunosuppression as defined by WBC < 3, 000 cells/ml at baseline screening, Chemical or ETOH dependency, Having a contraindication to MRI scans Other acute or chronic medical conditions that, in the opinion of the investigator, may…	Male	Adults; Older Adults	United States	No. of Arms: 1 Arm: Drug: HB-adMSCs Other Name: Hope Biosciences autologous adipose-derived mesenchymal stem cells Intervention: Once the eligibility is confirmed, approximately 1-3 weeks after the screening/baseline visit, the subject will receive the first infusion. Subsequent treatments will occur every other week in the subject's home, administered by a nurse. On each of these visits, the sub…	Study Type: Expanded Access Expanded Access Type: Individual Patients An Individual Patient Non-emergency Expanded Access, Single Arm, Safety and Efficacy Study.		This trial is presumed to be completed. Published results are not currently available to confirm trial completion. However, if results do become available, they will be added to the record.; Hope Biosciences -> Clinical trials Indication: Spinal Cord injury Product:HB-adMSC Cell type: Autologous :Yes Expanded access: Yes Preclinical: Completed IND enabling: Completed Phase I Expanded Access https…			https://clinicaltrials.gov/study/NCT04064957; https://www.hope.bio/clinical-trials; https://www.hopebio.org/ClinicalTrials; https://www.hopebio.org/Study?Name=HBSCI02	https://clinicalintelligence.citeline.com/trials/details/355800?qId=dbaa8dba-b398-4dcf-8a12-c8b582a6b554
353181	JapicCTI-194841 jRCT1080224764 TrialTroveID-353181	A clinical study of CL2020 in patients with spinal cord injury	2019-07-09	II	Completed	CNS	CNS: Movement Disorders	Spinal Cord Injury - motor	Movement Disorders	Life Science Institute, Inc.	Sponsor	Industry, all other pharma	CL-2020	Biological > Cellular; Biological > Cellular > Cell origin; Biological > Cellular > Cell type > Stem cell	To evaluate the safety and efficacy of intravenous infusion of CL2020 in patients with spinal cord injury.		Primary outcome: efficacy after infusion of CL2020	Safety and Tolerability	Secondary outcome: safety after infusion of CL2020	Patients with spinal cord injury.	Patients with cervical spinal cord injury within 2 weeks of injury Severity of modified Frankel classification grade B1 or B2 Patients with Neurological level of injury between C4 and C7	Patients with any existing or previous malignant tumor Female patients who are or may be pregnant or who are breastfeeding	Both	Children; Adults; Older Adults	Japan	Patients receive intravenous administration of CL2020	This is an interventional, open label, single arm, non-randomized, safety and efficacy study.	August 13, 2024 Stem Cell Res Ther. 2024 Aug 13;15(1):259 Received 2023 Oct 18; Accepted 2024 Jul 11. Koda M, Imagama S, Nakashima H, Ito S, Segi N, Ouchida J, Suda K, Harmon Matsumoto S, Komatsu M, Endo T, Suzuki S, Inami S, Ueda H, Miyagi M, Inoue G, Takaso M, Nagata K, Yamada H, Kamei N, Nakamae T, Suzuki H, Nishida N, Funaba M, Kumagai G, Furuya T, Yamato Y, Funayama T, Takahashi H, Yamazaki …	This trial is presumed to be completed. Published results are not currently available to confirm trial completion. However, if results do become available, they will be added to the record.; Japan Registry of Clinical Trials JRCT Number: jRCT1080224764 Scheduled date of case registration: July. 09, 2019 First case registration date: July. 09, 2019 Implementation period (start date): July 01, 2019…	Completed, Positive outcome/primary endpoint(s) met	August 13, 2024 In the present trial, no safety concerns were identified, and Muse cell product transplantation demonstrated good tolerability. Future clinical trials with appropriate study designs incorporating a control arm will clarify the definitive efficacy of single-dose allogenic Muse cell treatment with intravenous administration to treat SCI. https://pubmed.ncbi.nlm.nih.gov/39135172/	http://www.lsii.co.jp/en/pdf/20190709-1.pdf; https://jrct.niph.go.jp/latest-detail/jRCT1080224764; https://pmc.ncbi.nlm.nih.gov/articles/PMC11321021/; https://pubmed.ncbi.nlm.nih.gov/39135172/; https://stemcellres.biomedcentral.com/articles/10.1186/s13287-024-03842-w; https://www.clinicaltrials.jp/cti-user/trial/Show.jsp?clinicalTrialId=32696; https://www.lsii.co.jp/assets/pdf/JapicCTI-194841_en.…	https://clinicalintelligence.citeline.com/trials/details/353181?qId=dbaa8dba-b398-4dcf-8a12-c8b582a6b554
351145	NCT03979742 TrialTroveID-351145 US105d	A Randomized Controlled Phase II, Two-Arm Study of Umbilical Cord Blood Cell Transplant (MC001) Into Injured Spinal Cord Followed by the Locomotor Training for Patients with Chronic Complete Spinal Cord Injuries (SCI).	2022-02-22	II	Terminated	CNS	CNS: Movement Disorders	Spinal Cord Injury - motor	Movement Disorders; Spinal Cord Injuries	StemCyte	Sponsor	Industry, all other pharma	MC-001	Biological > Cellular; Biological > Cellular > Cell origin > Allogeneic; Biological > Cellular > Cell type > Stem cell > Mesenchymal stem cell	To assess the efficacy of Umbilical cord blood mononuclear stem cells (UCBMSCs) transplant in combination with 6-week course of oral lithium carbonate (Li2CO3) followed by the intensive locomotor training for up to 6 hours a day, 6 days a week, and for 3-6 months for treatment in patients with chronic, stable and complete spinal cord injury.		Primary Outcome Measures: Walking Index of Spinal Cord Injury (WISCI II) Overall Measure [ Time Frame: At Week 48. ] The primary endpoint for this study is mean change from baseline of the Walking Index of Spinal Cord Injury (WISCI II).	Ability to stand American Spinal Injury Association (ASIA) Score Scale Leeds Assessment of Neuropathic Symptoms and Signs Motor Evoked Potential Numeric Rating Scale	Secondary Outcome Measures: Walking Index of Spinal Cord Injury Measure (WISCI II) at Week 6 and 28 [ Time Frame: At Week 6 and 28. ] Mean change from baseline of the Walking Index of Spinal Cord Injury (WISCI II). Spinal Cord Independence Measure (SCIM III) [ Time Frame: At Week 6, 28, and 48. ] Mean change from baseline of Spinal Cord Independence Measure (SCIM III) Measure of American Spinal I…	Patients with chronic, stable and complete spinal cord injury.	Male and female subjects' =18 to =60 years. Traumatic SCI at a neurological level (the lowest contiguous spinal cord segmental level that has intact motor and sensory score) between C5 and T11 by MRI. Note: For the first three subjects at each study center, the neurological level of SCI will be limited to thoracic region (between T1 and T11). Subjects with chronic SCI (defined as = 12 months post…	Clinically significant renal, cardiovascular, hepatic and psychiatric diseases or other conditions that may increase risk of complications during or after surgery or may reduce the ability of the patient to participate in intense locomotor training based on the medical judgment of the investigator. Presence of any clinically significant medical condition(s) or infection (including but not limited…	Both	Adults	Taiwan, China; United States	Experimental: MC001 before locomotor training Transplant UCBMNC (MC001) first and then perform locomotor training Biological: Umbilical Cord Blood Mononuclear Cell Active ingredients: Monocytes, CD34+, CD133+ cells Dose: 4 injections of 16-μliter (100,000 cells/μliter) Other Names: MC001 Other: Locomotor Training Locomotor training for up to 6 hours a day, 6 days a week, and for 3-6 months Experi…	Study Type: Interventional (Clinical Trial) Allocation: Randomized Intervention Model: Parallel Assignment Masking: None (Open Label) Primary Purpose: Treatment A multiple arm; placebo control, efficacy, safety and feasibility study.		Last Update Posted 2025-01-10 Study Start (Actual) 2022-02-22 Primary Completion (Actual) 2024-12-30 Study Completion (Actual) 2024-12-30 https://clinicaltrials.gov/study/NCT03979742; Center for Drug Evaluation, Taiwan Execution Status: In Progress Trial applicants: Taiwan Immortal Cell Co., Ltd./Taiwan Immortal Cell Co., Ltd./StemCyte, Inc. Test plan number: US105d Estimated execution period of …	Terminated, Business decision - Drug strategy shift	January 10, 2025 Terminated business strategic consideration https://clinicaltrials.gov/study/NCT03979742	https://clinicaltrials.gov/study/NCT03979742; https://www.prnewswire.com/news-releases/stemcyte-receives-phase-ii-investigational-new-drug-ind-clearance-from-the-us-food-and-drug-administration-fda-300772277.html; https://www1.cde.org.tw/ct_taiwan/search_case1.php	https://clinicalintelligence.citeline.com/trials/details/351145?qId=dbaa8dba-b398-4dcf-8a12-c8b582a6b554
348731	A2017SCI03 NCT03935724 SCI2 TrialTroveID-348731	A Multi-center, Double-blind, Randomized, Placebo-controlled, Delayed Start Phase II/III Study to Assess the Efficacy and Safety of Neuro-Cells in (Sub)Acute Spinal Cord Injury Patients	2022-01-18	II/III	Closed	CNS	CNS: Movement Disorders	Spinal Cord Injury - motor	Movement Disorders; Paraplegia; Spinal Cord Injuries; Wounds and Injuries	Neuroplast	Sponsor	Industry, all other pharma	neuro-cell therapy, Neuroplast	Biological > Cellular > Cell origin > Autologous; Biological > Cellular > Cell type > Stem cell > Bone marrow stem cell; Biological > Nucleic acid > Nucleic acid, vector type	To assess the efficacy and safety of Neuro-Cells in (sub) acute spinal cord injury patients.		Primary Outcome Measures : Physical changes after intrathecal intervention with Neuro-Cells [ Time Frame: 9 months ] At approx. 3 months after intrathecal intervention with Neuro-Cells (day 90 for the patients treated 6-10 weeks after the TSCI incident and day 270 for the patients treated at 32-34 weeks after the TSCI incident) a physical examination (checklist) will be done Increase of motor sco…	American Spinal Injury Association (ASIA) Score Scale	Secondary Outcome Measures : Increase of motor scores after late administration of Neuro-Cells [ Time Frame: 12 months ] Increase in the ISNCSCI motor scores with additional 5 points from baseline (visit 5) at 6 months after the intrathecal intervention (day 360) in patients treated with Neuro-Cells 32 to 34 weeks after the TSCI incident as compared to placebo treated patients Change in autonomic…	Patients with (sub) acute spinal cord injury.	Age range: 18 - 65 years Complete (AIS grade A) or incomplete (AIS grade B or C) TSCI (ISNCSCI-assessed) at time of randomization Randomization can be done within 6-10 weeks after the TSCI incident Level of injury between C4 to T12 Voluntary signed informed consent by patients and Investigator before any trial-related procedures are performed	SCI AIS grade D or E at the start of enrolment Level of SCI above C4 or below T12 Positive HIV, hepatitis B or C serology Positive Lues test Total Nuclear Cell (TNC) count < 1x109 TNC Cancer, brain injury, disturbed consciousness, signs/symptoms of neurodegenerative disorder (e.g. stroke, amyotrophic lateral sclerosis, multiple sclerosis etc), diabetes mellitus type 1, renal or cardiac insufficie…	Both	Adults	Denmark; Germany; Netherlands; Spain	Number of arms: 4 Arm 1: Experimental: 1A Intervention group 8 patients Neuro-Cells treatment at day 1-2 (= 6-8 weeks after TSCI incident). N=8 Biological: Neuro-Cells Neuro-Cells is an autologous fresh stem cells containing product which modulates the secondary inflammation following a TSCI, reduces apoptosis (cell death) in the injured spinal cord, reduces scar tissue formation in the damaged s…	Study Type: Interventional (Clinical Trial) Allocation: Randomized Intervention Model: Parallel Assignment Intervention Model Description: Patients are randomized into two groups. First groups receives Neuro-cells, second group receives placebo. After six months second group also receives Neuro-cells. This happens in phase 2 and is repeated in phase 3. Therefore there are 4 groups. Masking: Quadr…		Last Update Posted 2023-09-29 Study Start (Actual) 2022-01-18 Primary Completion (Estimated) 2024-02-01 Study Completion (Estimated) 2024-08-01 https://clinicaltrials.gov/study/NCT03935724; Neuroplast ( as accessed by Pipeline April 7, 2022) The Clinical development pipeline Therapeutic area Acute traumatic spinal cord inury ongoing Phase ii/iii Approval from country authorities Market Registrati…			https://062a517c-8890-4012-ae04-9f771a08c58d.filesusr.com/ugd/6064f5_678f35788e6349dfb0e04456b95df8af.pdf; https://clinicaltrials.gov/study/NCT03935724; https://www.neuroplast.com/human-studies; https://www.neuroplast.com/pipe-line	https://clinicalintelligence.citeline.com/trials/details/348731?qId=dbaa8dba-b398-4dcf-8a12-c8b582a6b554
348147	HBSCI01 NCT03925649 TrialTroveID-348147	Individual Patient Expanded Access IND (Investigational New Drug) of Autologous HB-adMSCs for the Treatment of Spinal Cord Injury	2019-04-24	II	Completed	CNS	CNS: Movement Disorders	Spinal Cord Injury - motor	Movement Disorders; Spinal Cord Injuries	Hope Biosciences University of Texas	Sponsor Collaborator	Industry, all other pharma Academic	HB-adMSC	Biological > Cellular; Biological > Cellular > Cell origin > Autologous; Biological > Cellular > Cell type > Stem cell > Mesenchymal stem cell	To provide expanded access to an Investigational New Drug (IND) for an individual patient with spinal cord injury (SCI) at cervical spine 5-6 (C 5-6) designed to provide access to autologous adipose-derived mesenchymal stem cells (HB-adMSCs)					Patient with spinal cord injury (SCI)	Cognitively intact, capable of giving informed consent Clinical diagnosis of a non-penetrating traumatic SCI Asia Impairment Scale grade of A, B, or C	Prior history of: Brain injury Recent or ongoing infection Clinically significant cardiovascular, lung, renal, hepatic or endocrine disease, Neurodegenerative disorders Cancer Immunosuppression as defined by WBC<3,000 cells/ml at baseline screening, HIV+ Chemical or ETOH dependency Having a contraindication to MRI scans Other acute or chronic medical conditions that, in the opinion of the investi…	Both	Adults; Older Adults	United States	Intervention Details: Biological: HB-adMSCs single infusion of HB-adMSCs	Study Type: Expanded Access Expanded Access Type: Individual Patients, Intermediate-size Population, Treatment IND/Protocol This is a safety; single arm study		This trial is presumed to be completed. Published results are not currently available to confirm trial completion. However, if results do become available, they will be added to the record.; Last Update Posted : July 6, 2021 https://clinicaltrials.gov/ct2/show/NCT03925649; Hope Biosciences Clinical Trials ClinicalTrials.gov Identifier: NCT03925649 Status: Enrollment Complete. Treatment complete. …	Completed, Outcome unknown	N/A	https://clinicaltrials.gov/study/NCT03925649; https://www.businesswire.com/news/home/20191009005071/en/CORRECTING-REPLACING-VirTrial-Awarded-FDA-Approved-Decentralized-Clinical; https://www.hope.bio/clinical-trials	https://clinicalintelligence.citeline.com/trials/details/348147?qId=dbaa8dba-b398-4dcf-8a12-c8b582a6b554
345845	Cerecellgram-spine NCT01676441 TrialTroveID-345845	A Phase II/III Clinical Trial to Evaluate the Safety and Efficacy of Bone Marrow-derived Mesenchymal Stem Cell Transplantation in Patients With Chronic Spinal Cord Injury.	2008-08-01	II/III	Terminated	CNS	CNS: Movement Disorders	Spinal Cord Injury - motor	Movement Disorders; Spinal Cord Injuries; Wounds and Injuries	Pharmicell {FCB-Pharmicell}	Sponsor	Industry, all other pharma	Bone Marrow MSCs	Biological > Cellular > Cell origin; Biological > Cellular > Cell type > Stem cell	To assess the safety and efficacy of bone marrow-derived mesenchymal stem cell transplantation direct to injured spinal cord site via laminectomy.		Primary Outcome Measures : Compared change of Motor Score of the American Spinal Injury Association (ASIA) scale [ Time Frame: Baseline, post operation(24 hours), 1 month, 3 month, 6 month, 12 month ] Compared Baseline and after 6, 12 months of cell treatment, ASIA motor test analyzes the proportion of patients with a motor grade of more than 2 devision, with a motor grade improving from 2 to 3 a…	Adverse Events Cardiac Telemetry Magnetic Resonance Imaging Motor Evoked Potential Safety and Tolerability Vital signs	Secondary Outcome Measures : Sensory score of the American Spinal Injury Association (ASIA) scale [ Time Frame: Baseline, post operation(24 hours), 1 month, 3 month, 6 month, 12 month ] Analyze the difference between the pre and post of the ASIA sensory score by using the Study's pre-test (Wilcoxon's signed test). <American Spinal Injury Association (ASIA) scale> The exam is based on neurological…	Patients With Chronic Spinal Cord Injury.	Aged between 16-65 years Traumatic spinal cord injury at the level of cervical American Spinal Injury Association Impairment Scale B 12 months or more post spinal cord injury subject with stable neurological finding after more than 1 month rehabilitation therapy No signs of contracture Good physical condition to go through operation Must be willing and able to participate in study procedures with…	Serum SGOT/SGPT > 3 X upper limit of normal or Creatinine > 1.5 X upper limit of normal Major surgical procedure in the past 3 months Penetrating injury Mechanical ventilation Serious pre-existing medical conditions Recently diagnosed infection (Urinary tract infection, Pneumonia etc) Positive skin test for penicillin Positive result for viral markers (human immunodeficiency virus (HIV), hepatiti…	Both	Children; Adults	South Korea	ARM 1: Experimental: cellgram-spine posterior cervical laminectomy and Mesenchymal stem cells tranplantation. After laminectomy, 1.6X10^7 and 3.2 X10^7 Autologous Mesenchymal stem cells is injected into the intramedullary and intrathecal space respectively Intervention/treatment: Drug: cellgram-spine Mesenchymal stem cells transplantation Other Name: Mesenchymal stem cells	Study Type : Interventional (Clinical Trial) Allocation: N/A Intervention Model: Single Group Assignment Masking: None (Open Label) Primary Purpose: Treatment This is an efficacy; safety; single arm, single-center study		Last Update Posted : March 23, 2021 Study Start Date : August 2008 Actual Primary Completion Date : March 4, 2021 Actual Study Completion Date : March 4, 2021 https://clinicaltrials.gov/ct2/show/NCT01676441	Terminated, Business decision - Other	March 23, 2021 Recruitment Status: Terminated (sponsor decision (confidential)) https://clinicaltrials.gov/ct2/show/NCT01676441	https://clinicaltrials.gov/study/NCT01676441	https://clinicalintelligence.citeline.com/trials/details/345845?qId=dbaa8dba-b398-4dcf-8a12-c8b582a6b554
344369	jRCTa031190228 R000039960 TrialTroveID-344369 UMIN000035074	Regenerative medicine for spinal cord injury at subacute stage using human induced pluripotent stem cell-derived neural stem/progenitor cells.	2021-12-07	I	Completed	CNS	CNS: Movement Disorders	Spinal Cord Injury - motor	Movement Disorders	(Other Hospital/Academic/Medical Center) (Other government agency)	Sponsor Sponsor	Academic Government	iPSC	Biological > Cellular > Cell origin; Biological > Cellular > Cell type > Stem cell > Induced pluripotent stem cell	To evaluate the safety and effectiveness of iPS cells in treating spinal injuries over a one-year period	Adverse Events Safety and Tolerability	To confirm the safety of the transplantation therapy of iPSC derived neural stem/progenitor cells for the patients with subacute stage spinal cord injury Safety: Check adverse events occurred from the time of cell transplantation to the end of 1-year observation period		To study its effectiveness	Subjects who have lost mobility and sensory functions due to spinal cord injuries.	1) 24 days within spinal cord injury with the injury level of between 3rd/4th cervical vertebrae to 10th thoracic vertebrae, with the paralysis of AIS grade A at the time of consent. 2) Able to get transplant of hiPSC-NS/PCs between 14 to 28 days after SCI. 3) Able to be hospitalized to Keio University Hospital in acute period after cell transplant surgery, afterwards to Murayama Medical Hospital…	1)Condition of spinal cord injury Multiple or transection injury of spinal cord, or combined damage of dural membrane by preoperative MRI imaging. 2)Past history, comorbidity History of spinal cord injury, or history or coexistence of abnormalities in the spinal cord or intrathecal space (tumors, inflammation, hemorrhage, etc.). Difficult or unable to capture MRI image (such as patients with the …	Both	Adults; Older Adults	Japan	Transplantation of iPSC derived neural stem/progenitor cells between 14th to 28th day after spinal cord injury	An Exploratory safety and efficacy study.	September 18, 2025 Data analysis and results of primary and secondary endpoints / Outcome measures Safety (Primary Endpoint): No adverse events were determined to be attributable to the specified cell-processed product. Two adverse events were identified for which a causal relationship with the transplant surgery of the specified cell-processed product could not be excluded. Additionally, 22 adve…	Japan Registry of Clinical Trials JRCT Number: jRCTa031190228 Scheduled date of case registration: Dec. 01, 2020 First case registration date: Dec. 07, 2021 Implementation period (start date): December 01, 2020 Implementation period (end date): February 28, 2025 Progress / Recruitment Status: Recruitment closed/Not recruiting Source of Monetary Support / Secondary Sponsor: The Japan Agency for Me…	Completed, Positive outcome/primary endpoint(s) met	September 18, 2025 Efficacy analysis showed greater median improvements in ASIA motor score and AIS grade from baseline to Week 52, compared to external control data. These results indicate that the cell product and its transplantation method may be safe and potentially effective for subacute spinal cord injury. https://jrct.mhlw.go.jp/latest-detail/jRCTa031190228	https://center6.umin.ac.jp/cgi-open-bin/ctr_e/ctr_view.cgi?recptno=R000039960; https://jrct.niph.go.jp/en-latest-detail/jRCTa031190228; https://jrct.niph.go.jp/latest-detail/jRCTa031190228; https://pubmed.ncbi.nlm.nih.gov/34522725/; https://www.keio.ac.jp/en/news/2019/Feb/20/48-51350/; https://www.med.keio.ac.jp/en/news/2019/3/8/37-51765/index.html; https://www.ncbi.nlm.nih.gov/pmc/articles/PMC84…	https://clinicalintelligence.citeline.com/trials/details/344369?qId=dbaa8dba-b398-4dcf-8a12-c8b582a6b554
341707	TrialTroveID-341707	A Randomized, Controlled Phase II Study to Evaluate the Safety and Efficacy of AST-OPC1 in Patients with Spinal Cord Injury	unknonwn	II	Planned	CNS	CNS: Movement Disorders	Spinal Cord Injury - motor	Movement Disorders	Lineage Cell Therapeutics	Sponsor	Industry, all other pharma	AST-OPC1	Biological > Cellular; Biological > Cellular > Cell origin > Allogeneic; Biological > Cellular > Cell type > Progenitor cell > Neural progenitor cell; Biological > Cellular > Cell type > Stem cell	To evaluate the safety and efficacy of AST-OPC1 in patients with spinal cord injury	Safety and Tolerability				Patients with spinal cord injury.			N/A		unknonwn	Patients will receive AST-OPC1.	This is a phase 2/3,randomized, controlled, safety and efficacy study.		Lineagecell From promise to people. Slide 6: Neuroscience Cell Therapy Pipeline – 100% Allogeneic FIELD Demyelination PROGRAM OPC1 Spinal Cord Injury (SCI) Slide 7: OPC1 Oligodendrocyte Cell Transplants for Spinal Cord Injuries 30 clinical administrations to date Slide 13: OPC1 Cervical Clinical Trial - Adverse Events The majority of adverse events were mild to moderate in severity *One AE possib…			https://asteriasbiotherapeutics.com/inv_news_releases_text.php?releaseid=2374462&date=October+31%2C+2018&title=Asterias+Biotherapeutics+Announces+Positive+Outcome+from+Data+Review+from+OPC1+Spinal+Cord+Injury+Study; https://asteriasbiotherapeutics.com/inv_news_releases_text.php?releaseid=2384693&date=January+24%2C+2019&title=Asterias+Provides+Top+Line+12+Month+Data+Update+for+its+OPC1+Phase+1%2F2…	https://clinicalintelligence.citeline.com/trials/details/341707?qId=dbaa8dba-b398-4dcf-8a12-c8b582a6b554
324102	IT-UCMSC-ECSCI NCT03521323 TrialTroveID-324102	The Effect of Intrathecal Transplantation of Umbilical Cord Mesenchymal Stem Cells in Patients With Early Stage of Chronic Spinal Cord Injury: A Multicenter, Randomized, Controlled Trial	2018-01-01	II	Completed	CNS	CNS: Movement Disorders	Spinal Cord Injury - motor	Movement Disorders; Spinal Cord Injuries; Wounds and Injuries	(Other Hospital/Academic/Medical Center)	Sponsor	Academic	Umbilical Cord MSCs	Biological > Cellular > Cell origin; Biological > Cellular > Cell type > Stem cell	To evaluate the safety and efficacy of intrathecal transplantation of allogeneic umbilical cord derived mesenchymal stem cells (UC-MSC) for treatment of different phrases of spinal cord injury. To investigate whether the patients with spinal cord injury benefit from UC-MSC transplantation, and then find out the best time for SCI treatment.	American Spinal Injury Association (ASIA) Score Scale	Primary Outcome Measures: Changes in American Spinal Injury Association (ASIA) Score Scale [ Time Frame: Baseline, 1 month, 3 months, 6 months and 12 months post-treatment ] Changes in motor and sensory scores assessed by the ASIA score scale (total score range from 0 to 324, higher values represent a better outcome) Primary outcome: Changes of motor and sensory assessment before and after interv…	Adverse Events American Spinal Injury Association (ASIA) Score Scale Magnetic Resonance Imaging	Secondary Outcome Measures: Changes in International Association of Neural Restoration Spinal Cord Injury Functional Rating Scale (IANR-SCIRFS) [ Time Frame: Baseline, 1 month, 3 months, 6 months and 12 months post-treatment ] Changes in motor and sensory scores assessed by IANR-SCIRFS scale (total score range from 0 to 51, higher values represent a better outcome) Changes in electromyogram test …	Patients With Early Stage of Chronic Spinal Cord Injury	Age 18 to 65 Traumatic spinal cord injury ASIA Impairment Scale A-D Participants who understand and sign inform consent Duration of injury from 2 months to 12 months Agree to be regularly followed up for 1 year after the completion of treatment	Traumatic spinal cord injury with brain injury Non-traumatic spinal cord injury caused by spinal tumors, myelitis, demyelination, spinal vascular malformation, etc. with Ankylosing spondylitis with Malignant tumors with Neurodegenerative diseases, or any neuropathies with Hematologic diseases, or blood coagulation disorder with Hepatic dysfunction, renal dysfunction Ongoing or active infectious d…	Both	Adults	China	Number of Arms: 2 Patients are randomized 2:1, treatment vs control Arm: 1: Experimental: Umbilical Cord Mesenchymal Stem Cells Intrathecal Transplantation of Umbilical Cord Mesenchymal Stem Cells, 1*10^6 cells/kg, once a month for 4 months Intervention/treatment: Drug: Umbilical Cord Mesenchymal Stem Cells Intrathecal Transplantation of Umbilical Cord Mesenchymal Stem Cells Other Name: UC-MSC Su…	Study Type: Interventional (Clinical Trial) Allocation: Randomized Intervention Model: Parallel Assignment Masking: Single (Participant) Primary Purpose: Treatment A multicenter, multiple arm, placebo control, safety and efficacy study.		Study Design Neural Regen Res. 2020 Jan 28;15(8):1532–1538 Yang Yang 1,#, Mao Pang 1,#, Yu-Yong Chen 1, Liang-Ming Zhang 1, Hao Liu 2, Jun Tan 3, Bin Liu 1,*, Li-Min Rong 1,* Human umbilical cord mesenchymal stem cells to treat spinal cord injury in the early chronic phase: study protocol for a prospective, multicenter, randomized, placebo-controlled, single-blinded clinical trial Methods: We wil…			https://clinicaltrials.gov/study/NCT03521323; https://journals.lww.com/nrronline/fulltext/2020/15080/human_umbilical_cord_mesenchymal_stem_cells_to.25.aspx; https://pmc.ncbi.nlm.nih.gov/articles/PMC7059580/; https://pubmed.ncbi.nlm.nih.gov/31997819/; https://www.centerwatch.com/clinical-trials/listings/204534/spinal-cord-injuries-intrathecal-transplantation-uc-msc-patients/?section=contact&radius…	https://clinicalintelligence.citeline.com/trials/details/324102?qId=dbaa8dba-b398-4dcf-8a12-c8b582a6b554
324101	IT-UCMSC-SASCI NCT03521336 TrialTroveID-324101	The Effect of Intrathecal Transplantation of Umbilical Cord Mesenchymal Stem Cells in Patients With Sub-Acute Spinal Cord Injury:A Multicenter, Randomized, Controlled Trial	2018-01-01	II	Completed	CNS	CNS: Movement Disorders	Spinal Cord Injury - motor	Movement Disorders; Spinal Cord Injuries; Wounds and Injuries	(Other Hospital/Academic/Medical Center)	Sponsor	Academic	Umbilical Cord MSCs	Biological > Cellular > Cell origin; Biological > Cellular > Cell type > Stem cell	To evaluate the safety and efficacy of intrathecal transplantation of allogeneic umbilical cord derived mesenchymal stem cells (UC-MSC) for treatment of different phrases of spinal cord injury To investigate whether the patients with spinal cord injury benefit from UC-MSC transplantation, and then find out the best time for SCI treatment	American Spinal Injury Association (ASIA) Score Scale	Primary Outcome Measures: Changes in American Spinal Injury Association (ASIA) Score Scale [ Time Frame: baseline, 1 month, 3 months, 6 months and 12 months post-treatment ] Changes in motor and sensory scores assessed by the ASIA score scale (total score range from 0 to 324, higher values represent a better outcome) Primary outcome is the changes of motor and sensory assessment before and after …	Adverse Events	Secondary Outcome Measures: Changes in International Association of Neural Restoration Spinal Cord Injury Functional Rating Scale (IANR-SCIRFS) [ Time Frame: Baseline, 1 month, 3 months, 6 months and 12 months post-treatment ] Changes in motor and sensory scores assessed by IANR-SCIRFS scale (total score range from 0 to 51, higher values represent a better outcome) Changes in electromyogram test …	Patients With Sub-Acute Spinal Cord Injury.	Age 18 to 65 Traumatic spinal cord injury ASIA Impairment Scale A-D Participants who understand and sign inform consent Duration of injury from 2 weeks to 2 months	Traumatic spinal cord injury with brain injury Non-traumatic spinal cord injury caused by spinal tumors, myelitis, demyelination, spinal vascular malformation, etc. with Ankylosing spondylitis with Malignant tumors with Neurodegenerative diseases, or any neuropathies with Hematologic diseases, or blood coagulation disorder with Hepatic dysfunction, renal dysfunction Ongoing or active infectious d…	Both	Adults	China	Number of arms: 2 Arm: 1: Experimental: Umbilical Cord Mesenchymal Stem Cells Intrathecal Transplantation of Umbilical Cord Mesenchymal Stem Cells, 1*10^6 cells/kg, once a month for 4 months Intervention/treatment: Drug: Umbilical Cord Mesenchymal Stem Cells Intrathecal Transplantation of Umbilical Cord Mesenchymal Stem Cells Other Name: UC-MSC Arm: 2: Placebo Comparator: Control Placebo: Sham op…	Study Type: Interventional (Clinical Trial) Allocation: Randomized Intervention Model: Parallel Assignment Masking: Single (Participant) Primary Purpose: Treatment A multicenter, multiple arm, placebo control, safety and efficacy study.		This trial is presumed to be completed. Published results are not currently available to confirm trial completion. However, if results do become available, they will be added to the record.; Last Update Posted: May 1, 2019 Estimated Study Start Date: September 1, 2019 Estimated Primary Completion Date: December 31, 2021 Estimated Study Completion Date: December 31, 2021 https://clinicaltrials.gov…	Completed, Outcome unknown	N/A	https://clinicaltrials.gov/study/NCT03521336; https://www.centerwatch.com/clinical-trials/listings/204911/spinal-cord-injury-intrathecal-transplantation-uc-msc-patients/&radius%3D50/	https://clinicalintelligence.citeline.com/trials/details/324101?qId=dbaa8dba-b398-4dcf-8a12-c8b582a6b554
323359	jRCTb051200014 TrialTroveID-323359 UMIN000015741	Treatment for spinal cord injury patients (ASIA A, B) using autologous bone-marrow mononuclear cells - Phase 2 clinical study	2016-11-28	II	Completed	CNS	CNS: Movement Disorders	Spinal Cord Injury - motor	Movement Disorders	(Other Hospital/Academic/Medical Center)	Sponsor	Academic	Autologous Bone Marrow MNCs	Biological > Cellular > Cell origin; Biological > Cellular > Cell type > Stem cell	To evaluate the efficacy of mononuclear cells transplantaion therapy for spinal cord injury Basic objectives: Efficacy	American Spinal Injury Association (ASIA) Score Scale	Primary outcomes: To investigate the recovery of motor and sensory function after transplantaion of bone marrow-derived mononuclear cells into cerebrospinal fluid of patients with subacute spinal injury Amount of change between ASIA scores at the registration and that in 6 months later Improvement: Patient whose ASIA scores decreases more than one	Adverse Events	Secondary outcomes: Type and grade of adverse events Frequency of adverse events Amount of change between motor scores of neurological classification at the registration and that in 6 months later Amount of change between sensory scores of neurological classification at the registration and that in 6 months later All of the adverse events from the treatment to 6 months later	Patients with spinal cord injuries	Patients with spinal cord injuries classified as A or B on the ASIA impairment scale Patients within 3 weeks after injury Patients with partial spinal cord injury demonstrated by diagnostic imaging Patients aged between 20 and 60 years at the acquisition of informed consent Patients who submitted written informed consent by themselves	Patients with a completely transected spinal cord Patient with spinal shock Patients with central spinal cord injury Patients with organ failure with a SOFA score of 3 points or higher Patients in whom hepatitis B, hepatitis C, human immunodeficiency virus infection, adult T-cell leukemia, or parvovirus B19 infection could not be ruled out Patients with malignant tumor or a history of malignant t…	Both	Adults	Japan	Number of arms: 1 Arm 1: Intrathecal single injection of autologous mononuclear cells	Study type: Interventional Basic design: Single arm Randomization: Non-randomized Blinding: Open -no one is blinded A historical control, single arm, safety and efficacy study	March 12, 2021 Japan Registry of Clinical Trials JRCT Number: jRCTb051200014 Completion date: May 10, 2018 Result actual enrolment: 4 Adverse events: fever, urinary tract infection, benign paroxysmal dizziness, pressure sore Outcome measures: - No improvement in ASIA score from A - Some improvement in neurological score - No severe adverse events Brief summary: The clinical research has been done…	Japan Registry of Clinical Trials JRCT Number: jRCTb051200014 Scheduled date of case registration: November 28, 2016 First case registration date: November 28, 2016 Implementation period (start date): November 19, 2015 Implementation period (end date): March 31, 2021 Progress / Recruitment Status: Complete Source of Monetary Support / Secondary Sponsor: Tazuke Kofukai, Medical Research Institute,…	Completed, Outcome indeterminate	March 12, 2021 The clinical research has been done in four cases with ASIA A. More cases were needed to assess the effectiveness of the treatment. No severe adverse events were seen. https://jrct.niph.go.jp/latest-detail/jRCTb051200014#	https://jrct.niph.go.jp/latest-detail/jRCTb051200014; https://upload.umin.ac.jp/cgi-open-bin/ctr_e/ctr_view.cgi?recptno=R000018242	https://clinicalintelligence.citeline.com/trials/details/323359?qId=dbaa8dba-b398-4dcf-8a12-c8b582a6b554
322995	IT-UCMSC-LCSCI NCT03505034 TrialTroveID-322995	The Effect of Intrathecal Transplantation of Umbilical Cord Mesenchymal Stem Cells in Patients With Late Stage of Chronic Spinal Cord Injury:A Multicenter, Prospective, Cohort Study	2018-01-01	II	Completed	CNS	CNS: Movement Disorders	Traumatic Brain Injury (TBI) - motor	Movement Disorders; Spinal Cord Injuries; Wounds and Injuries	(Other Hospital/Academic/Medical Center)	Sponsor	Academic	Umbilical Cord MSCs	Biological > Cellular > Cell origin; Biological > Cellular > Cell type > Stem cell	To evaluate the safety and efficacy of intrathecal transplantation of allogeneic umbilical cord derived mesenchymal stem cells(UC-MSC) for treatment of different phrases of spinal cord injury	American Spinal Injury Association (ASIA) Score Scale	Primary Outcome Measures : ASIA score scale [ Time Frame: Baseline, 1 month, 3 months, 6 months and 12 months post-treatment ] Changes in motor and sensory scores assessed by the ASIA score scale	Magnetic Resonance Imaging	Secondary Outcome Measures : IANR-SCIRFS scale [ Time Frame: Baseline, 1 month, 3 months, 6 months and 12 months post-treatment ] Changes in motor and sensory scores assessed by IANR-SCIRFS scale Electromyogram test [ Time Frame: Baseline, 6 months and 12 months post-treatment ] Changes in electromyogram test Urodynamic test and residual urine [ Time Frame: Baseline, 6 months and 12 months post-t…	Patients With Late Stage of Chronic Spinal Cord Injury	Age 18 to 65 Traumatic spinal cord injury ASIA Impairment Scale A-D Participants who understand and sign inform consent Duration of injury more than 12 months	Traumatic spinal cord injury with brain injury Non-traumatic spinal cord injury caused by spinal tumors, myelitis, demyelination, spinal vascular malformation, etc. with Ankylosing spondylitis with Malignant tumors with Neurodegenerative diseases, or any neuropathies with Hematologic diseases, or blood coagulation disorder with Hepatic dysfunction, renal dysfunction Ongoing or active infectious d…	Both	Adults	China	Number of Arms: 1 Arm1:Experimental: Umbilical Cord Mesenchymal Stem Cells Intrathecal Transplantation of Umbilical Cord Mesenchymal Stem Cells Assigned Intervention:Drug: Umbilical Cord Mesenchymal Stem Cells Intrathecal Transplantation of Umbilical Cord Mesenchymal Stem Cells, 1*10^6 cells/kg, once a month for 4 months and Conventional treatment Other Name: UC-MSC	Study Type: Interventional (Clinical Trial) Intervention Model: Single Group Assignment Masking: None (Open Label) Primary Purpose: Treatment A multicenter, prospective, safety, efficacy, single arm study		This trial is presumed to be completed. Published results are not currently available to confirm trial completion. However, if results do become available, they will be added to the record.; Last Update Posted: May 1, 2019 Estimated Study Start Date: September 1, 2019 Estimated Primary Completion Date: December 31, 2021 Estimated Study Completion Date: December 31, 2021 https://clinicaltrials.gov…	Completed, Outcome unknown	N/A	https://clinicaltrials.gov/study/NCT03505034	https://clinicalintelligence.citeline.com/trials/details/322995?qId=dbaa8dba-b398-4dcf-8a12-c8b582a6b554
321732	JMA-IIA00329 jRCT1090220329 STR01-04 TrialTroveID-321732	Intravenous infusion of autologous mesenchymal stem cells from bone marrow for chronic spinal cord injury patient (Phase II)	2018-08-13	II	Open	CNS	CNS: Movement Disorders	Spinal Cord Injury - motor	Movement Disorders	(Other Hospital/Academic/Medical Center) (Other Industry Sponsor)	Sponsor Sponsor	Academic Industry, all other pharma	Autologous Stem Cells	Biological > Cellular > Cell origin; Biological > Cellular > Cell type > Stem cell	To determine the safety and efficacy of intravenous infusion of autologous mesenchymal stem cells for chronic spinal cord injury patients.		Primary Outcomes: The proportion of cases that American Spinal Injury Association impairment scale (AIS) improves one point or more at 180 days after injection of the investigational product from just before injection. Primary outcome measure : Board certified doctors will evaluate. Timepoint(s) : Just before injection, 180 days after injection of the investigational products	Adverse Events Safety and Tolerability	Secondary outcome(s): [Efficacy] - The difference of ISCSCI-92 (each item and total score) between 180 days after injection of the investigational product and just before injection - The difference of SCIM-III (each item and total score) between 180 days after injection of the investigational product and just before injection [Safety] - All adverse events rate during whole study period Secondary …	Patients with chronic spinal cord injury.	[Inclusion criteria at the time of first registration] (1) Spinal cord injury where partial damage of the spinal cord is recognized by image diagnosis (not a complete separation) (2) Classified as A-D of ASIA impairment scale, and the motor function score of ISCSCI-92 is 90 points or less in the case of cervical cord injury or 98 points or less in the case of thoracic and lumbar cord injury (3) A…	[Exclusion criteria at the time of first registration] (1) Severe consciousness disturbance (Japan Coma Scale between 200 and 300) (2) Severe respiratory disorder (3) Diagnosed as HBV, HCV, syphilis by initial screening (4) Pancytopenia (WBC <2000/uL, Hb <10.0g/dL, Plt <100000/uL) (5) Past history of neoplasms (except CR), severe diseases of the blood and blood-forming organs and certain disorder…	Both	Adults; Older Adults	Japan	Number of Arms : 1 Name of intervention : intravenous infusion of autologous mesenchymal stem cells derived from bone marrow Dose per administration : MSC:0.5*10^8~2*10^8cells/body (maximum dose 3.34*10^6 cells/kg) maximum volume 40mL cells /kg, mL Planned duration of intervention: single dose	A single arm, Open Label, safety and efficacy study		JMACTT Clinical Trial Registry Trial status: Recruiting JMACCT ID: JMA-IIA00329 Recruitment status: Recruiting Date of first enrollment: 08/13/2013 Study start date: - Date of last follow-up: - Date of data entry closure: - Data lock date: - Completion of data analysis: - Study end date: - Primary sponsor: Toshihiko Yamashita, MD, PhD Sources of funding: Sapporo Medical University https://dbcentr…			https://dbcentre3.jmacct.med.or.jp/jmactr/App/JMACTRS06/JMACTRS06.aspx?seqno=7517; https://jrct.niph.go.jp/latest-detail/jRCT1090220329; https://www.nipro.co.jp/en/ir/library/document/65th/annual_report.pdf; https://www.nipro.co.jp/news/document/181122.pdf	https://clinicalintelligence.citeline.com/trials/details/321732?qId=dbaa8dba-b398-4dcf-8a12-c8b582a6b554
310772	17-004621 CELLTOP NCT03308565	Phase I Clinical Trial of Autologous Adipose Derived Mesenchymal Stem Cells in the Treatment of Paralysis Due to Traumatic Spinal Cord Injury	2017-12-05	I	Completed	Unassigned	Unassigned		Paralysis; Spinal Cord Injuries; Wounds and Injuries	Mohamad Bydon	Sponsor	Academic	Autologous Adipose MSCs	Small molecule > Synthetic small molecule	The purpose of this study is to determine if mesenchymal stem cells (MSC) derived from the fat tissue can be safely administered into the cerebrospinal fluid (CSF) of patients with spinal cord injury. Adipose-derived mesenchymal stem cells (AD-MSCs) have been used in previous research studies at the Mayo Clinic. All subjects enrolled in this study will receive AD-MSC treatment, which is still exp…	Adverse Events	Incidence of acute adverse events [Time Frame: up to 4 weeks post treatment] An adverse event is defined any untoward or undesirable medical occurrence in the form of signs, symptoms, abnormal findings, or diseases that emerge or worsen relative to baseline (i.e., if present upon study entry) during the study regardless of causal relationship to the study drug	Adverse Events American Spinal Injury Association (ASIA) Score Scale Aspartate aminotransferase level C reactive protein Creatinine kinase level Eosinophil levels Erythrocyte Sedimentation Rate Magnetic Resonance Imaging Motor Evoked Potential Potassium level Serious Adverse Event Sodium level	Incidence of delayed adverse events [Time Frame: 48 weeks post treatment] An adverse event is defined any untoward or undesirable medical occurrence in the form of signs, symptoms, abnormal findings, or diseases that emerge or worsen relative to baseline (i.e., if present upon study entry) during the study regardless of causal relationship to the study drug. Severity of adverse events [Time Frame…		1. Male or female aged 18 years and older 1. Females of childbearing potential must have a negative pregnancy test prior to receiving the study drug and will agree to use adequate contraception (hormonal/barrier method or abstinence) from the time of screening to a period of 1 year following completion of the drug treatment cycle. Females of childbearing potential are defined as premenopausal and…	1. Pregnant or nursing, or planning on becoming pregnant during the study period 2. AIS grade of SCI other than A or B 3. History of intra-spinal infection 4. History of superficial infection in the index spinal level within 6 months of study 5. Evidence of current superficial infection affecting the index spinal level at the time of enrollment 6. On chronic, immunosuppressive transplant therapy …	Both	Adults; Older Adults	United States	Number of Arms: 1 Experimental : Phase I Patients will receive a single dose of 100 million autologous, adipose derived mesenchymal stem cells. The cells are isolated from patient's adipose tissue and expanded for intrathecal delivery.	Allocation : N/A Intervention Model : Single Group Assignment Masking : None (Open Label) Primary Purpose : Treatment					https://clinicaltrials.gov/study/NCT03308565	https://clinicalintelligence.citeline.com/trials/details/310772?qId=dbaa8dba-b398-4dcf-8a12-c8b582a6b554
299054	NCT01772810 NS2010-1 TrialTroveID-299054	A Phase 1, Open-label, Single-site, Safety Study of Human Spinal Cord-derived Neural Stem Cell Transplantation for the Treatment of Chronic SCI	2014-08-01	I	Completed	CNS	CNS: Movement Disorders	Spinal Cord Injury - motor	Movement Disorders; Spinal Cord Injuries	Palisade Bio {Seneca Biopharma {Neuralstem}} University of California San Diego	Sponsor Collaborator	Industry, all other pharma Academic	NSI-566RSC	Biological > Cellular; Biological > Cellular > Cell origin > Allogeneic; Biological > Cellular > Cell type > Stem cell > Neural stem cell	To study the safety of human spinal cord-derived neural stem cell (HSSC) transplantation for the treatment of chronic spinal cord injury.	Adverse Events	Primary Outcome Measures : Adverse events and clinically significant laboratory abnormalities [ Time Frame: 6 months ]	Allograft loss Donor Specific Antibodies (DSA) Magnetic Resonance Imaging	Secondary Outcome Measures : Graft survival in the transplant site as determined by MRI (for Group A) and via autopsy, if one is completed. [ Time Frame: Month 60 ] Effectiveness of immunosuppression as determined by absence of donor-specific HLA antibodies. Other Outcome Measures: EMG, SCIM, ISNC SCI, and Bowel and bladder follow-up [ Time Frame: 60 months ] Additional endpoints include changes …	Patients with chronic spinal cord injury.	Lives within 500 miles of study center (For Group B): Have the ability to understand the requirements of the study, provide written informed consent, understand and provide written authorization for the use and disclosure of Protected Health Information (PHI) [per Health Insurance Portability and Accountability Act (HIPAA) Privacy Ruling] and comply with the study procedures Men and women 18-65 y…	SCI due to penetrating trauma such as gun shot or stabbing wound SCI injuries involving complete spinal cord transection Etiology of paraplegia or weakness related to other or additional neurologic process MRI evidence of syrinx, multiple cysts, or a cyst with greater than 2cm in length or injury site involving greater than 2cm of the cord Current or peak Panel Reactive Antibody (PRA) due to allo…	Both	Adults	United States	No. of Arms: 1 Arm: 1 Experimental: Surgical implantation of human spinal cord stem cells Surgical implantation of human spinal cord derived neural stem cells. Intervention/treatment: Drug: Human spinal cord stem cells. Human spinal cord stem cell implantation in paralysis patients due to a spinal cord injury. Other Name: spinal cord injury (SCI) Group A enrolled 4 subjects with a cord injury at …	Study Type: Interventional (Clinical Trial) Intervention Model: Single Group Assignment Masking: None (Open Label) Primary Purpose: Treatment A First-in-Human, single arm, phase 1, single center, safety and feasibility study	November 22, 2024 Cell Rep Med. 2024 Nov 22:101841 Martin JR, Cleary D, Abraham ME, Mendoza M, Cabrera B, Jamieson C, Marsala M, Ciacci JD. Long-term clinical and safety outcomes from a single-site phase 1 study of neural stem cell transplantation for chronic thoracic spinal cord injury Results: The primary outcome of the trial was to test the feasibility and safety of human spinal cord-derived n…	This trial is presumed to be completed. Published results are not currently available to confirm trial completion. However, if results do become available, they will be added to the record.; Neralstem Inc. Pipeline (as accessed on: May 15, 2019) Candidate: NSI-566 Location: US Indication: Chronic Spinal Cord Injury Phase: Phase I NSI-566 as a Potential Treatment: ...We are carrying out a Phase 1 …	Completed, Positive outcome/primary endpoint(s) met	December 17, 2024 we report that all four subjects tolerated the stem cell implantation procedure well, and two subjects had durable electromyography-quantifiable evidence of neurological improvement as well as increased neurological motor and sensory scores at five years post-transplantation. https://pubmed.ncbi.nlm.nih.gov/39626671/	http://www.spinalcure.org.au/wp-content/uploads/Current-clinical-trials-for-improving-functional-outcomes-in-SCI_March2014.pdf; https://clinicaltrials.gov/study/NCT01772810; https://clinicaltrials.ucsd.edu/trial/NCT01772810; https://pubmed.ncbi.nlm.nih.gov/39626671/; https://thejns.org/downloadpdf/journals/j-neurosurg-spine/30/1/article-p1.pdf; https://www.cell.com/cell-reports-medicine/fulltext/…	https://clinicalintelligence.citeline.com/trials/details/299054?qId=dbaa8dba-b398-4dcf-8a12-c8b582a6b554
291849	NCT02981576 SCIUJCTC TrialTroveID-291849	Comparative Evaluation of Safety and Effectiveness of Autologous Bone Marrow Derived Mesenchymal Stem Cells (BM-MSC) vs Adipose Tissue Derived Mesenchymal Stem Cells (AT-MSC) in the Treatment of Spinal Cord Injury (SCI) Patient.	2016-11-01	I/II	Completed	CNS	CNS: Movement Disorders	Spinal Cord Injury - motor	Movement Disorders; Spinal Cord Injuries	(Other Hospital/Academic/Medical Center)	Sponsor	Academic	Autologous Stem Cells	Biological > Cellular > Cell origin; Biological > Cellular > Cell type > Stem cell	Brief Summary: Spinal Cord Injury (SCI) is a devastating condition that leads to permanent functional and neurological deficits in injured individuals. The limited ability of the Central Nervous System (CNS) to spontaneously regenerate impairs axonal regeneration and functional recovery of the spinal cord. The leading causes are motor-vehicle crashes, sports-associated accidents, falls, and viole…	American Spinal Injury Association (ASIA) Score Scale	Comparing the number of side effects and the improvement on ASIA Impairment score between SCI patients receiving autologous AT-MSC vs BM-MSC. [ Time Frame: 12 months ]		Investigating the number of side effects in SCI patients receiving autologous BM-MSC. [ Time Frame: 12 months ] Investigating the effectiveness of autologous BM-MSC in treating SCI patients. [ Time Frame: 12 months ] Investigating the number of side effects in SCI patients receiving autologous AT-MSC. [ Time Frame: 12 months ] Investigating the effectiveness of autologous AT-MSC in treating SCI p…		- Complete spinal cord injury grade AIS-A or -B, or incomplete C - At least 2 weeks since time of injury - Cognitively unaffected - Motivated for stem cell transplantation	- Reduced cognition - Age under 18 years of above 70 years - Significant osteoporosis in spine and/or joints - Pregnancy (Adequate contraceptive use is required for women in fertile age) - Anoxic brain injury - Neurodegenerative diseases - Evidence of meningitis - Positive serology for Human Immunodeficiency Virus (HIV), Hepatitis B Virus (HBV), Hepatitis C Virus (HCV), or Syphilis. - Medical Com…	Both	Adults; Older Adults	Jordan	Number of Arms: 2 Arm 1: Active Comparator: Recipient of AT-MSC Patients who will receive Autologous Mesenchymal Stem Cells from AdiposeTissue by Intrathecal injection of stem cells that will be performed 3 times. Intervention: Biological: Autologous Mesenchymal Stem Cells Autologous Mesenchymal Stem Cells will be collected from patients, prepared in the lab and then injected intrathecally. Arm 2…	Study Type: Interventional (Clinical Trial) Allocation: Randomized Intervention Model: Parallel Assignment Masking: None (Open Label) Primary Purpose: Treatment A multiple arm, efficacy study.		Last Update Posted: September 24, 2019 Study Start Date: November 2016 Actual Primary Completion Date: May 5, 2018 Actual Study Completion Date: January 20, 2019 https://clinicaltrials.gov/ct2/show/NCT02981576			https://clinicaltrials.gov/study/NCT02981576	https://clinicalintelligence.citeline.com/trials/details/291849?qId=dbaa8dba-b398-4dcf-8a12-c8b582a6b554
287905	DNH DNHSCI124HP NCT02923817 TrialTroveID-287905	Phase I-II Clinical Trial Using Bone Marrow-derived Mononuclear Cells for Spinal Cord Injury	2016-09-01	II	Completed	CNS	CNS: Movement Disorders	Spinal Cord Injury - motor	Movement Disorders; Spinal Cord Injuries; Wounds and Injuries	(Other Hospital/Academic/Medical Center)	Sponsor	Academic	Autologous Bone Marrow MNCs	Biological > Cellular > Cell origin; Biological > Cellular > Cell type > Stem cell	To determine whether autologous mononuclear cells deriving from the bone marrow are effective in the treatment of spinal cord injury.	Adverse Events Safety and Tolerability	Primary Outcome Measures : Safety profile and adverse effects of the procedure [ Time Frame: 6 months from the time when patients receive the treatment ] Causal relationship, incidence, severity, and seriousness of all adverse events (AEs) experienced following cell transplantation up to the day of the final observation are assessed.	American Spinal Injury Association (ASIA) Score Scale	Secondary Outcome Measures : Motor function [ Time Frame: At 2 weeks, 4 weeks, 2 months, 4 months, 6 months after the transplantation ] Motor function score in the neurological classification of spinal cord injury: Amount of change from the time of registration to 6 months after cell transplantation Sensory function [ Time Frame: At 2 weeks, 4 weeks, 2 months, 4 months, 6 months after the transpl…	Patients with spinal cord injuries	Patients with spinal cord injuries classified as A-B on the ASIA impairment scale Patients injured 3 weeks to 1 year previously Patients with partial spinal cord injury demonstrated by diagnostic imaging Patients aged between 20 and 60 years at the acquisition of informed consent Patients who submitted written informed consent by themselves	Patients with a completely transected spinal cord Patients with central spinal cord injury Patients with organ failure with SOFA score of 3 points or higher Patients in whom hepatitis B, hepatitis C, human immunodeficiency virus infection, or leukemia infection cannot be denied Patients with malignant tumour or a history of malignant tumour within 5 years Patients with following disease/disorder:…	Both	Adults	Vietnam	Number of Arms:1 Arm1:Experimental: Treatment Intervention:Biological: Transplantation of autologous bone marrow-derived mononuclear cells by lumbar injection	Study Type :Interventional (Clinical Trial) Intervention Model:Single Group Assignment Masking:None (Open Label) Primary Purpose:Treatment An efficacy, Open label, safety study		This trial is presumed to be completed. Published results are not currently available to confirm trial completion. However, if results do become available, they will be added to the record.; Last Update Posted: January 10, 2017 Study Start Date: September 2016 Estimated Primary Completion Date: December 2018 Estimated Study Completion Date: June 2019 https://clinicaltrials.gov/ct2/show/study/NCT0…	Completed, Outcome unknown	N/A	https://clinicaltrials.gov/study/NCT02923817	https://clinicalintelligence.citeline.com/trials/details/287905?qId=dbaa8dba-b398-4dcf-8a12-c8b582a6b554
287532	FAB117-CT-01 NCT02917291 SPINE	Clinical Trial of Phase 1/2 to Evaluate the Feasibility, Safety, Tolerability and Preliminary Efficacy of the Administration of FAB117-HC, a Drug Whose Active Ingredient is HC016, Allogeneic Adipose Derived Adult Mesenchymal Stem Cells Expanded and Pulsed With H2O2, in Acute Traumatic SCI Patients.	2016-12-01	I/II	Open	Unassigned	Unassigned		Spinal Cord Injuries	Ferrer Internacional S.A. Histocell, S.L.	Sponsor Collaborator	Industry, all other pharma Industry, all other pharma	FIB-117	Biological > Cellular > Cell origin; Biological > Cellular > Cell type > Stem cell > Mesenchymal stem cell	The main objective of the study is the evaluation of the safety and tolerability of FAB117-HC (a medicinal product containing human allogeneic adipose derived adult mesenchymal stem cells expanded and pulsed with H2O2, HC016 cells) administered at a single-time point to patients with acute thoracic traumatic spinal cord injury (SCI). The study will also include initial exploration of potential cl…	Adverse Events Safety and Tolerability	Number of adverse events as a measure of safety and tolerability of a single dose of FAB117-HC when administered by intramedullary injection into the injured spinal cord [Time Frame: One year]		Changes in neurological function using the International Standards for Neurological Classification of SCI (ISNCSCI) scale, examinations at 24h, 72h, 7d, 14d, 28d, 90d and 360 days after injection of FAB117-HC [Time Frame: One year] Changes in the functional assessment of Spinal Cord Independence Measure (SCIM III) [Time Frame: Day 28 and Day 90] Changes in Somatosensory-Evoked Potentials (SSEP) e…		Phase 1 (2 Cohorts) 1. Male or female subjects ≥ 16 to ≤ 70 years. 2. ASIA impairment grade A. 3. Either a level of injury between D1-D12 both inclusive (cohorts 1 and 2). 4. Single traumatic spinal cord injury as defined by MRI. 5. Injury occurred between 72 and 120h before undergoing DSS and treatment. 6. Clinically and haemodynamically stable, under medical criteria, enough to undergo DSS. 7. …	1. Participated in a previous clinical study and received an investigational product within 28 days of SCI (within 5 years of SCI if the investigational product is a cell-based medicine). 2. Radiological or MRI or DSS evidence of complete or partial spinal cord transection. 3. Inability to unequivocally identify the injection sites. 4. Multiple injuries to the neurological spinal cord at differen…	Both	Children; Adults; Older Adults	Spain	Number of Arms: 3 Experimental : FAB117-HC (Ph 1) Patients with acute traumatic spinal cord injury grading AIS A (8 patients) Other : Control group (Ph 2) Patients with acute traumatic spinal cord injury grading AIS A or B (up to 20 patients) Experimental : FAB117-HC (Ph 2) Patients with acute traumatic spinal cord injury grading AIS A or B (up to 20 patients)	Allocation : Randomized Intervention Model : Parallel Assignment Masking : Double (Participant, Investigator) Primary Purpose : Treatment					https://clinicaltrials.gov/study/NCT02917291	https://clinicalintelligence.citeline.com/trials/details/287532?qId=dbaa8dba-b398-4dcf-8a12-c8b582a6b554
280340	EudraCT Number: 2015-005786-23 NCT03003364 TrialTroveID-280340 XCEL-SCI-01	A Phase I/IIa, Randomized, Double-blind, Single-dose, Placebo Controlled, Two-way Crossover Clinical Trial to Assess the Safety and to Obtain Efficacy Data in Intrathecal Administration of Expanded Wharton's Jelly Mesenchymal Stem Cells in Chronic Traumatic Spinal Cord Injury	2016-12-27	I/II	Completed	CNS	CNS: Movement Disorders; CNS: Pain (neuropathic)	Spasticity; Spinal cord injury; Spinal Cord Injury - motor	Movement Disorders; Muscle Spasticity; Neuralgia; Spinal Cord Injuries; Wounds and Injuries	(Other Hospital/Academic/Medical Center) (Other government agency)	Sponsor Collaborator	Academic Government	Allogeneic Stem Cells	Biological > Cellular > Cell origin; Biological > Cellular > Cell type > Stem cell	To obtain efficacy data in intrathecal administration of expanded Wharton's jelly mesenchymal stem cells in chronic traumatic spinal cord injury. To assess the safety and to obtain efficacy data in intrathecal administration of expanded Wharton's jelly mesenchymal stem cells. To investigate the safety and clinical recovery effects of intrathecal infusion of expanded Wharton jelly mesenchymal stro…	Adverse Events Safety and Tolerability Treatment Emergent Adverse Events Vital signs	Main objective: To assess the safety of XCEL-UMC-BETA infusion in the treatment of thoracic level complete traumatic chronic spinal cord injury, from 12 month to 5 years evolution. Primary Outcome Measures: Incidence of treatment-emergent adverse events [ Time Frame: 12 months ] Adverse events Primary end point(s): Safety assessment through adverse events, physical exam, vital signs and laborator…	American Spinal Injury Association (ASIA) Score Scale Magnetic Resonance Imaging Modified Ashworth Scale Quality of Life Spasticity measurement	Secondary objectives: To assess efficacy of XCEL-UMC-BETA infusion in the treatment of thoracic level complete traumatic chronic spinal cord injury, from 12 month to 5 years evolution, by: a) ASIA assessment b) Electrophysiology tests (motor and somatosensory evoked potentials. H and F waves) c) Electrical pain threshold perception d) Urodynamic testing e) Anorectal manometry test - Clinical asse…	Subjects with Chronic traumatic spinal cord injury	Single spinal cord injury lesion caused by trauma Affected cord segments between T2 and T11, confirmed by magnetic resonance Complete paraplegia (ASIA A) Chronic disease state (between 12 months and 5 years after the injury) Patients from 18 to 65 years of age, both sexes Life expectancy > 2 years Confidence that the patient will attend the follow-up visits. Given informed consent in writing Pati…	Mechanic ventilation Lesion affecting multiple levels Lesion length superior to 3 spinal cord segments, assessed by magnetic resonance Penetrating trauma affecting the spinal cord Positive serology to HIV, HBV, HCV and or syphilis Pregnant woman or without proper anticonceptive measures according to the investigator, or breath feeding Use of metal implants difficulting the MRI Planned spinal surg…	Both	Adults	Spain	Number of arms: 2 Arm1: Experimental: XCEL-UMC-BETA/placebo Ex vivo cultured human mesenchymal stem cells from Wharton jelly, in a blinded syringe (initial treatment) / Placebo (month 6) Assigned Interventions: Drug: XCEL-UMC-BETA Intrathecal allogeneic cell therapy in a blinded syringe Other Name: Expanded MSC from Wharton Jelly Drug: Placebo Placebo in a blinded syringe Arm2: Placebo Comparator…	Study Type: Interventional Study Design: Allocation: Randomized Endpoint Classification: Safety/Efficacy Study Intervention Model: Crossover Assignment Masking: Double Blind (Subject, Caregiver, Investigator, Outcomes Assessor) Primary Purpose: Treatment A phase I/IIa, single-dose, placebo controlled, multiple arm, two-way crossover study	September 24, 2020 Cytotherapy. 2020 Sep 24;S1465-3249(20)30850-1. Sergiu Albu , Hatice Kumru , Ruth Coll , Joaquim Vives , Margarita Vallés Jesús Benito-Penalva , Luciano Rodríguez , Margarita Codinach , Joaquim Hernández , Xavier Navarro, Joan Vidal Clinical effects of intrathecal administration of expanded Wharton jelly mesenchymal stromal cells in patients with chronic complete spinal cord in…	REec Spanish Clinical Studies Registry Scientific Title: Safety assessment of cord blood mesenchymal stromal cells in chronic spinal cord injury Identifier: 2015-005786-23 Protocol Code: XCEL-SCI-01 STATE: Finished CT Start of Trial: 12/16/2016 End of Recruitment: 04/24/2017 Trial End (Global): 07/25/2019 Trial End (Spain): 07/25/2019 Search with Identifier or Protocol Code at: http://reec.aemps.…	Completed, Positive outcome/primary endpoint(s) met	September 24, 2020 Conclusions: Intrathecal transplantation of human umbilical cord-derived WJ-MSCs is a safe intervention. A single intrathecal infusion of WJ-MSCs in patients with chronic complete SCI induced sensory improvement in the segments adjacent to the injury site. https://pubmed.ncbi.nlm.nih.gov/32981857/ https://www.isct-cytotherapy.org/article/S1465-3249(20)30850-1/fulltext	http://www.ijstemcell.com/journal/download_pdf.php?doi=10.15283/ijsc18034; https://clinicaltrials.gov/study/NCT03003364; https://pubmed.ncbi.nlm.nih.gov/32981857/; https://reec.aemps.es/reec/public/web.html; https://www.celltherapyjournal.org/article/S1465-3249(18)30118-X/abstract; https://www.clinicaltrialsregister.eu/ctr-search/search?query=2015-005786-23; https://www.isct-cytotherapy.org/artic…	https://clinicalintelligence.citeline.com/trials/details/280340?qId=dbaa8dba-b398-4dcf-8a12-c8b582a6b554
273602	CAS-XDA-MNSCI/IGDB NCT02688049 TrialTroveID-273602	The Efficacy and Safety of NeuroRegen Scaffold™ Combined With Mesenchymal Stem Cells or Neural Stem Cells for Chronic Spinal Cord Injury Repair	2016-01-01	I/II	Open	CNS	CNS: Movement Disorders	Spinal Cord Injury - motor	Movement Disorders; Spinal Cord Injuries; Wounds and Injuries	(Other Hospital/Academic/Medical Center)	Sponsor	Academic	Autologous Stem Cells	Biological > Cellular > Cell origin; Biological > Cellular > Cell type > Stem cell	Tto assess the efficacy and safety of mesenchymal stem cells or neural stem cells combined with NeuroRegen scaffold transplantation in patients with spinal cord injury.	Motor Evoked Potential	Primary Outcome Measures: Improvements in ASIA (American Spinal Injury Association) Impairment Scale [ Time Frame: 24 months ] Improvements in Somatosensory Evoked Potentials (SSEP) [ Time Frame: 24 months ] Improvements in Motor Evoked Potentials (MEP) [ Time Frame: 24 months ]	Adverse Events Magnetic Resonance Imaging Safety and Tolerability Serious Adverse Event	Secondary Outcome Measures: Improvements in Independence Measures [ Time Frame: 1, 3, 6, 12, 18 and 24 months ] Functional Independence Measure (FIM) will be assessed before and after surgery. Changes at the transplantation site in spinal cord by Magnetic Resonance Imaging (MRI) [ Time Frame: 1, 3, 6, 12, 18 and 24 months ] The MRI at the transplantation site will be assessed before and after tra…	Patients with chronic spinal cord injury.	Male or female, 18-65 years old. Completely spinal cord injury at the cervical and thoracic level (C5-T12). Classification ASIA A with no significant further improvement. Patients signed informed consent. Ability and willingness to regular visit to hospital and follow up during the protocol Procedures.	A current diagnosis of any primary diseases affecting limb functions (e.g., trauma, infection, tumors, congenital malformations, peripheral muscular dystrophy, Huntington's disease, Parkinson's disease). Serious complications (e.g., hydronephrosis due to renal insufficiency, severe bedsores (?° above), lower extremity venous thrombosis, severe myositis ossificans). History of life threatening all…	Both	Adults	China	Number of arms: 2 Arm 1: Experimental: NeuroRegen scaffold/mesenchymal stem cells transplantation Patients receive NeuroRegen scaffold with mesenchymal stem cells transplantation after spinal cord injury. Assigned intervention: Biological: NeuroRegen scaffold/mesenchymal stem cells transplantation Patients with chronic SCI (ASIA grade A) will receive NeuroRegen Scaffold with 10 million mesenchyma…	Study Type: Interventional (Clinical Trial) Allocation: Randomized Intervention Model: Parallel Assignment Masking: Double (Participant, Outcomes Assessor) Primary Purpose: Treatment A multiple arm, safety, tolerability and efficacy study		Last Update Posted : December 23, 2020 Study Start Date: January 2016 Estimated Primary Completion Date: December 2021 Estimated Study Completion Date: December 2021 https://clinicaltrials.gov/ct2/show/NCT02688049; The study is enrolling participants by invitation only https://clinicaltrials.gov/ct2/show/study/NCT02688049			http://apps.who.int/trialsearch/Trial3.aspx?trialid=NCT02688049; https://clinicaltrials.gov/study/NCT02688049; https://www.centerwatch.com/clinical-trials/listings/181687/spinal-cord-injury-neuroregen-scaffold-/	https://clinicalintelligence.citeline.com/trials/details/273602?qId=dbaa8dba-b398-4dcf-8a12-c8b582a6b554
273494	NCT02687672 SCA-SCI1 TrialTroveID-273494	Transplantation of Purified Autologous Bone Marrow- or Leukapheresis-Derived CD34+ and CD133+ for Patients With Spinal Cord Injuries: A Long-Term Comparative Evaluation of Safety and Efficacy Study.	2016-01-01	I/II	Completed	CNS	CNS: Movement Disorders	Spinal Cord Injury - motor	Movement Disorders; Spinal Cord Injuries; Wounds and Injuries	Stem Cells Arabia	Sponsor	Industry, all other pharma	Stem Cells Arabia	Biological > Cellular > Cell origin > Autologous; Biological > Cellular > Cell type > Bone marrow cell; Biological > Cellular > Cell type > Stem cell	To compare bone marrow and leukapheresis as sources for purified, autologous CD34+ and CD133+ stem cells (SCs), to be utilized in treatment of patients with chronic complete spinal cord injuries (SCI). To Evaluate safety and efficacy of transplanting un-manipulated, autologous, purified stem cells into the injured spinal cords of patients.		Primary Outcome Measures: Overall clinical improvement in sensory and motor functions using ASIA (American Spinal Cord Injury Association) [ Time Frame: 60 months ]	Quality of Life	Secondary Outcome Measures: Improvement in urine and stool incontinence using a questionnaire [ Time Frame: 6 months ] Functional improvement in impotence and previous sexual erection status (male patients) using a questionnaire [ Time Frame: 6 months ] Improvement in quality of life using a questionnaire [ Time Frame: 6 months ] Improvement in personal independence and productivity using questio…	Patients with Chronic Spinal Cord Injury	Patients suffering from chronic spinal cord injury Age of injury ranging from 6-60 months prior to enrollment in this study. Ability and willingness to regularly visit Jordan Orthopedic and Spinal Center for post operation follow up. Traumatic Injury of spinal cord with complete or partial damage confirmed by MRI.	Injuries less than 6 months old or more than 60 months old Non-traumatic injuries (SCI due to inflammation, autoimmune diseases) Patients less than 5 or older than 50 years Patients suffering from other conditions, including chronic neurological diseases, diabetes mellitus, cardiac/kidney/liver disorders, previous strokes, and previous surgeries unrelated to spinal cord injury.	Both	Children; Adults	Jordan	Number of Arms: 2 Arm1: Experimental: Stem Cell Transplantation Injection of leukapheresis-derived, purified, autologous CD34+and CD133+ stem cells. Assigned interventions: Biological: Stem Cell Transplantation Transplantation of autologous stem cells Arm2: Experimental: Stem Cells Injection of bone marrow-derived, purified, autologous CD34+and CD133+ stem cells. Assigned interventions: Biologica…	Study Type: Interventional Study Design: Allocation: Randomized Endpoint Classification: Safety/Efficacy Study Intervention Model: Parallel Assignment Masking: Open Label Primary Purpose: Treatment A Multiple arm study		This trial is presumed to be completed. Published results are not currently available to confirm trial completion. However, if results do become available, they will be added to the record.; Last Update Posted : March 17, 2020 Study Start Date : January 2016 Estimated Primary Completion Date : June 2021 Estimated Study Completion Date : December 2021 https://clinicaltrials.gov/ct2/show/NCT02687672	Completed, Outcome unknown	N/A	http://www.stemcellsarabia.net/cv/Dr.adeeb%20Alzoubi%2018-4-2018.pdf; https://clinicaltrials.gov/study/NCT02687672; https://scitrials.org/trial/NCT02687672; https://www.centerwatch.com/clinical-trials/listings/206423/spinal-cord-injury-transplantation-autologous-bone-marrow/&radius%3D50/	https://clinicalintelligence.citeline.com/trials/details/273494?qId=dbaa8dba-b398-4dcf-8a12-c8b582a6b554
271989	CME-LEM4 EudraCT number: 2015-002383-16 REec-2016-2031 TrialTroveID-271989	Evaluate The Efficacy Of The Cell Therapy With NC1 Medication In Patients With Post-Traumatic Syringomyelia	2016-03-07	II	Completed	CNS	CNS: Pain (neuropathic)	Spinal cord injury; Unspecified neuropathic pain	Neuralgia; Spinal Cord Injuries	(Other Hospital/Academic/Medical Center)	Sponsor	Academic	Autologous Stem Cells	Biological > Cellular > Cell origin; Biological > Cellular > Cell type > Stem cell	To evaluate drug efficacy NC1 cell therapy in patients with Posttraumatic Syringomyelia	Magnetic Resonance Imaging Motor Evoked Potential	Main objective of the trial To analyze the potential clinical efficacy of the administration in the intrathecal compartment, ( intramedullary and in the subarachnoid space), of the medication NC1, to improve the neurological sequels of patients with established chronic spinal cord injury (LEM) and post-traumatic syringomyelia. Primary end point(s) -Changes in ASIA scales and its subsections, as w…		Secondary objectives of the trial Confirm the treatment security. Secondary end point(s) Will be evaluated the possible adverse effects during CME administration, development of complications and other adverse effects after it and during the follow up period. The possible adverse effects during the administration of the CME, appearance of complications and other adverse effects after the same and…	Patients with post-traumatic syringomyelia.	1.Post-traumatic spinal cord injury patients (Level A, B, C or D in ASIA scales), with associated syringomyelia extended at least in three vertebral segments, and neurological stable clinic for at least 6 months prior to study start. 2.Previous studies of Neurophysiology, MRI and Urology (if neurogenic bladder data exist) and defecatory activity (if neurogenic intestine signs exist) to allow usef…	1. Age below 18 years or above 70. 2. Pregnancy or lactation. 3. Current neoplastic disease or in the previous 5 years (diagnosed or treated). 4. Patients with systemic disease or other pathology that represents an added risk to the cellular therapy treatment or to the surgical operation. 5. Alterations in the genetic study performed to discard risk cell transformation in the expansion process. 6…	Both	Adults; Older Adults	Spain	Patients will receive medication NC1 Intrathecal (Mesenquimales autologous adult cells troncales expanded osea cord).	This is an efficacy, open label, safety, single site.	April 3, 2022 EU Clinical Trials Register Results Summary EudraCT number: 2015-002383-16 Trial protocol: ES Global completion date: 07 Feb 2018 Results information Results version number: v1(current) This version publication date: 03 Apr 2022 First version publication date: 03 Apr 2022 https://www.clinicaltrialsregister.eu/ctr-search/trial/2015-002383-16/results	Region of Enrollment Spain: 6 https://www.clinicaltrialsregister.eu/ctr-search/trial/2015-002383-16/results; EU Clinical Trials Register EudraCT Number: 2015-002383-16 Sponsor Protocol Number: CME-LEM4 Start Date: 01-19-2016 Trial protocol: ES (Completed) Note: Number of anticipated sites, planned number of subjects, and estimated trial duration for each member state concerned (and in the EEA ove…			https://reec.aemps.es/reec/estudio/2015-002383-16; https://reec.aemps.es/reec/faces/buscador/index.xhtml; https://www.clinicaltrialsregister.eu/ctr-search/search?query=2015-002383-16; https://www.clinicaltrialsregister.eu/ctr-search/trial/2015-002383-16/results	https://clinicalintelligence.citeline.com/trials/details/271989?qId=dbaa8dba-b398-4dcf-8a12-c8b582a6b554
266104	NCT02574572 SCI-003 TrialTroveID-266104	Evaluation of the Safety and Potential Effectiveness of Autologous Mesenchymal Stem Cells Transplantation in Subjects with Cervical Chronic and Complete Spinal Cord Injury	2017-09-06	I	Completed	CNS	CNS: Pain (neuropathic)	Chronic pain; Spinal cord injury	Neuralgia; Spinal Cord Injuries; Wounds and Injuries	(Other Hospital/Academic/Medical Center)	Sponsor	Academic	Autologous Stem Cells	Biological > Cellular > Cell origin; Biological > Cellular > Cell type > Stem cell	To analyze the safety and efficacy of autologous bone marrow mesenchymal stem cell transplantation in patients with cervical chronic and complete spinal cord injury. Patients will undergo a series of clinical and neurological assessments and will also be submitted to the following procedures: Cell blood count; Biochemical analysis (measurement of electrolytes - sodium, potassium, magnesium); Rena…	Magnetic Resonance Imaging Treatment Emergent Adverse Events	Primary Outcome Measures: Number of participants with treatment-related adverse events as assessed by magnetic resonance imaging [ Time Frame: 12 months ]	American Spinal Injury Association (ASIA) Score Scale	Secondary Outcome Measures: Functional improvement in ASIA (American Spinal Injury Association) grade [ Time Frame: 12 months ] The investigators will evaluate the conversion rate from ASIA A to B or C in 12 months. Functional improvement regarding the AIS (ASIA Impairment Scale) scores (light touch, pin prik and motor force) [ Time Frame: 12 months ] AIS (ASIA Improvement Scale) degree on the AS…	Patients with cervical chronic and complete spinal cord injury.	Blunt spinal cord injury at cervical level, between C5 and C7, or penetrating spinal cord injury, at the same level, provided that the mechanism of injury had been spinal shock, ischemia or hematoma, with at least 12 months of injury; ASIA grade A; Signing of the written consent.	Spinal cord injuries by sharp objects, firearms, and not traumatic or congenital causes, even if at different levels of the spinal cord; Concomitant brain injuries; Diabetes mellitus type 1 or 2 as defined by fasting glucose above 126 mg / use of medication and medical history; Infectious processes in acute and / or chronic course, confirmed by additional tests and / or medical history; Immunodef…	Both	Adults	Brazil	Number of arms:1 Arm: Experimental: Single group Patients with spinal cord injury that will undergo laminectomy and autologous mesenchymal cells intralesional injection Assigned Intervention: Biological: Autologous mesenchymal cells transplantation All patients will undergo laminectomy and autologous mesenchymal cells injection into the lesion area.	Study Type: Interventional Study Design: Endpoint Classification: Safety/Efficacy Study Intervention Model: Single Group Assignment Masking: Open Label Primary Purpose: Treatment A pilot, prospective cohort study.	September 12, 2024 Front Med (Lausanne). 2024 Sep 12;11:1451297 Macêdo CT, de Freitas Souza BS, Villarreal CF, Silva DN, da Silva KN, de Souza CLEM, da Silva Paixão D, da Rocha Bezerra M, da Silva Moura Costa AO, Brazão ES, Marins Filho JP, Matos AC, Dos Santos RR, Soares MBP. Transplantation of autologous mesenchymal stromal cells in complete cervical spinal cord injury: a pilot study Results: C…	Last Update Posted: November 28, 2017 ctual Study Start Date: September 6, 2017 Estimated Study Completion Date: June 30, 2020 Estimated Primary Completion Date: December 31, 2019 (Final data collection date for primary outcome measure) https://clinicaltrials.gov/ct2/show/NCT02574572	Completed, Positive outcome/primary endpoint(s) met	September 12, 2024 Transplantation of autologous MSC in patients with chronic cervical SCI is a safe and feasible procedure. Further studies are required to confirm the efficacy of this therapeutic approach. https://pubmed.ncbi.nlm.nih.gov/39328312/	https://clinicaltrials.gov/study/NCT02574572; https://pubmed.ncbi.nlm.nih.gov/39328312/; https://www.frontiersin.org/journals/medicine/articles/10.3389/fmed.2024.1451297/full; https://www.ncbi.nlm.nih.gov/pmc/articles/PMC11424397/	https://clinicalintelligence.citeline.com/trials/details/266104?qId=dbaa8dba-b398-4dcf-8a12-c8b582a6b554
266089	NCT02574585 SCI-005 TrialTroveID-266089	Randomized Clinical Trial for the Evaluation of Autologous Mesenchymal Stem Cells Transplantation in Thoracolumbar Chronic and Complete Spinal Cord Injury	2019-12-01	II	Terminated	CNS	CNS: Pain (neuropathic)	Chronic pain; Spinal cord injury	Neuralgia; Spinal Cord Injuries; Wounds and Injuries	(Other Hospital/Academic/Medical Center)	Sponsor	Academic	Autologous Stem Cells	Biological > Cellular > Cell origin; Biological > Cellular > Cell type > Stem cell	To analyze the safety and efficacy of autologous bone marrow mesenchymal stem cell transplantation in patients with thoracolumbar chronic and complete spinal cord injury. Patients will undergo a series of clinical and neurological assessments and will also be submitted to the following procedures: Cell blood count; Biochemical analysis (measurement of electrolytes - sodium, potassium, magnesium);…	Magnetic Resonance Imaging Treatment Emergent Adverse Events	Primary Outcome Measures: Number of participants with treatment-related adverse events as assessed by magnetic resonance imaging spinal cord injury [ Time Frame: 12 months ]	American Spinal Injury Association (ASIA) Score Scale	Secondary Outcome Measures: Functional improvement in ASIA (American Spinal Injury Association) grade [ Time Frame: 12 months ] The investigators will evaluate the conversion rate from ASIA A to B or C in 12 months. Functional improvement regarding the AIS (ASIA Impairment Scale) scores (light touch, pin prik and motor force) [ Time Frame: 12 months ] AIS (ASIA Improvement Scale) degree on the AS…	Patients with thoracolumbar chronic and complete spinal cord injury.	Blunt spinal cord injury at thoracolumbar level, between T1 and L2, or penetrating spinal cord injury, at the same level, provided that the mechanism of injury had been spinal shock, ischemia or hematoma, with at least 12 months of injury; ASIA grade A; Signing of the written consent	Spinal cord injuries by sharp objects, firearms, and not traumatic or congenital causes, even if at different levels of the spinal cord; Concomitant brain injuries; Diabetes mellitus type 1 or 2 as defined by fasting glucose above 126 mg / use of medication and medical history; Infectious processes in acute and / or chronic course, confirmed by additional tests and / or medical history; Immunodef…	Both	Adults	Brazil	Number of arms: 2 Arm1: Experimental: Treated group Twenty subjects will be randomly assigned to receive two percutaneous injections of mesenchymal stem cells, with a 3-month interval between the injections. Assigned Intervention: Biological: Autologous mesenchymal cells transplantation Two percutaneous injections of mesenchymal stem cells, with a 3-month interval between the injections. Arm2: No…	Study Type: Interventional Study Design: Allocation: Randomized Endpoint Classification: Efficacy Study Intervention Model: Parallel Assignment Masking: Open Label Primary Purpose: Treatment A non-placebo controlled, prospective, multiple arm study		Last Update Posted: November 28, 2017 Anticipated Study Start Date: December 2019 Estimated Study Completion Date: January 2022 Estimated Primary Completion Date: December 2021 (Final data collection date for primary outcome measure) https://clinicaltrials.gov/ct2/show/study/NCT02574585	Terminated, Planned but never initiated; Terminated, Unknown	No development reported in 2+ years; Citeline assumes trial was planned but never initiated.	https://clinicaltrials.gov/study/NCT02574585	https://clinicalintelligence.citeline.com/trials/details/266089?qId=dbaa8dba-b398-4dcf-8a12-c8b582a6b554
265732	2014-005613-24 CME-LEM3 NCT02570932	Intrathecal Administration (Pattern 100/3) of Expanded Autologous Adult Bone Marrow Mesenchymal Stem Cells in Established Chronic Spinal Cord Injuries	2015-07-01	II	Completed	Unassigned	Unassigned		Spinal Cord Injuries; Wounds and Injuries	Puerta de Hierro University Hospital	Sponsor	Academic	Autologous Bone Marrow MSCs	Small molecule > Synthetic small molecule	The purpose of this study is to analyze the potential clinical efficacy of intrathecal administration, in the subarachnoid space, of in vitro expanded autologous adult bone marrow mesenchymal stem cells in the treatment of patients with established chronic spinal cord injury (LEM).		Changes in IANR-SCIFRS score are considerate for the motor and sensory functions evaluation. [Time Frame: from baseline until the end of the follow up period (24 months)] Efficacy evaluation by measuring the change in motor and sensory functions by using the international Association of Neurorestoratology-Spinal Cord Injury Functional Rating Scale (IANR-SCIFRS). This scale includes 9 categories w…	Adverse Events Spasticity measurement Visual Analog Scale	Neurotrophic factors levels in Cerebrospinal fluid (CSF) and/ or Number of Adverse Events related to treatment [Time Frame: from baseline to 24 months] The clinical evaluation of possible adverse effects is performed throughout the entire study duration and will be measured by descriptive analysis Changes in PENN score are considerate for the motor and sensory functions evaluation [Time Frame: fr…		1. Spinal cord injury (Level A, B, C or D in ASIA scales), clinically stable for at least 6 months prior to study start. 2. Previous studies of Neurophysiology, MRI and Urology to allow useful baseline, in order that they can be compared with the same scans following treatment, and to obtain objective data of potential efficacy. 3. Age between 18 and 70 years. 4. Men and women of childbearing age…	1. Age below 18 years or above 70. 2. Pregnancy or lactation. 3. Current neoplastic disease or in the previous 5 years (diagnosed or treated). 4. Patients with systemic disease that represents an added risk to treatment. 5. Alterations in the genetic study performed to discard risk cell transformation in the expansion process. 6. Patients with doubts about possible cooperation in the maintenance …	Both	Adults; Older Adults	Spain	Number of Arms: 1 Experimental : Autologous Mesenchymal Bone Marrow Cell All patients will be treated with the same treatment : Adult Autologous Mesenchymal Bone Marrow expanded Stem Cell (CME) Pharmaceutical form : Suspension in autologous plasma cell Route of administration : Intrathecal in subarachnoid space by lumbar puncture. Dose : Total dose of 300 x 106 CME, given in 3 injections of 100 x…	Allocation : N/A Intervention Model : Single Group Assignment Masking : None (Open Label) Primary Purpose : Treatment					https://clinicaltrials.gov/study/NCT02570932	https://clinicalintelligence.citeline.com/trials/details/265732?qId=dbaa8dba-b398-4dcf-8a12-c8b582a6b554
261576	hUC-MSC-SCI NCT02481440	Repeated Subarachnoid Administrations of Human Umbilical Cord Mesenchymal Stem Cells in Treating Spinal Cord Injury	2018-03-30	I/II	Completed	Unassigned	Unassigned		Spinal Cord Injuries	Limin Rong	Sponsor	Academic	Umbilical Cord MSCs	Small molecule > Synthetic small molecule	The purpose of this study is to evaluate the safety and efficacy of repeated intrathecal administrations of allogeneic human umbilical cord mesenchymal stem cells for the treatment of spinal cord injury.		American Spinal Injury Association (ASIA) Total Score at the Fourth Follow-up [Time Frame: at 12 months following the final administration of hUC-MSCs] American Spinal Injury Association (ASIA) form is used to assess ASIA total score (Range: 0-324 scores). The higher scores mean a better outcome. SCI Functional Rating Scale of the International Association of Neurorestoratology (IANR-SCIFRS) Tota…	Modified Ashworth Scale Spasticity measurement	American Spinal Injury Association (ASIA) Total Score [Time Frame: at first, second, third, and fourth transplantation and 1, 3, 6 months following the final administration of hUC-MSCs] American Spinal Injury Association (ASIA) form is used to assess ASIA total score (Range: 0-324 scores). The higher scores mean a better outcome. SCI Functional Rating Scale of the International Association of Neu…		1. complete or incomplete trauma-induced SCI \[American Spinal Injury Association (ASIA) Impairment Scale classification: A-D\] that happened at least two months before recruitment; 2. aged between 18 and 65 years; 3. agreed to participate in this study voluntarily and be regularly followed up for 12 months after the completion of hUC-MSCs administration	1. ankylosing spondylitis, myelitis, or vascular abnormalities within the spinal cord parenchyma; 2. severe comorbidities, including but not limited to craniocerebral injury, cutaneous back infection, psychiatric disease, or cancer; 3. pregnancy or lactation (for females); 4. predicted lifespan of less than 12 months following the end of hUC-MSCs transplantation; 5. participation in any other ste…	Both	Adults	China	Number of Arms: 1 Experimental : hUC-MSC Transplantation Repeated intrathecal administrations of 1x10E6 human umbilical cord mesenchymal stem cells per kg in subjects with spinal cord injury with an interval of one month between each administration	Allocation : N/A Intervention Model : Single Group Assignment Masking : None (Open Label) Primary Purpose : Treatment					https://clinicaltrials.gov/study/NCT02481440	https://clinicalintelligence.citeline.com/trials/details/261576?qId=dbaa8dba-b398-4dcf-8a12-c8b582a6b554
260522	AFBMTC-SCI-2013 NCT02482194	Autologous Transplantation of Bone Marrow Mesenchymal Stem Cells in Patients of Spinal Cord Injury-Phase I Clinical Trial	2013-06-01	I	Completed	Unassigned	Unassigned		Spinal Cord Injuries; Wounds and Injuries	National Institute of Blood and Marrow Transplant (NIBMT), Pakistan Armed Forces Institute of Regenerative Medicine	Sponsor Collaborator	Academic Academic	MSC Generic	Small molecule > Synthetic small molecule	The conventional treatment of spinal cord injury (SCI) includes physical therapy and rehabilitation and in some cases may require surgical intervention. Although improved emergency care and aggressive treatment can help in preventing further damage and even restore minimal sensory functions, still a large proportion of patients suffer with prolonged disabilities. It led neurologists to search out…	Adverse Events Safety and Tolerability	Number of adverse events [Time Frame: 1 month] Number of adverse events occurring in given time frame shall be reported to evaluate overall safety of the procedure		Sensory and motor strength [Time Frame: 1 year] Improvement in sensitivity and motor strength will be measured through change in American Spinal Injury Association (ASIA) score from baseline Functional Independence [Time Frame: 1 year] Functional Independence will be measured by FIM scoring Muscle strength assessment [Time Frame: 1 year] Shall be done using Frankel scale		* Patients suffering from sub-acute and chronic phase of spinal cord injury * Traumatic spinal cord injury at the thoracic level * American Spinal Injury Association (ASIA) impairment scale "A" * Confirmation by MRI of injury level * Time between injury and enrollment greater than 2 weeks * Ability to provide informed consent	* Axonic brain injury * Inability to provide consent * Open injuries * Active infectious diseases * Terminal patients * Neurodegenerative diseases * Evidence of meningitis * Cerebral palsy * Primary haematologic diseases * Coagulopathies * Pregnancy * Other medical complications that contra-indicate surgery, including major respiratory complications * Use of metal implants close to vascular struc…	Both	Adults	Pakistan	Number of Arms: 1 Experimental : Autologous mesenchymal stem cells use of mesenchymal stem cells as therapeutic intervention for spinal cord injury patients by autologous transplantation	Allocation : N/A Intervention Model : Single Group Assignment Masking : None (Open Label) Primary Purpose : Treatment					https://clinicaltrials.gov/study/NCT02482194	https://clinicalintelligence.citeline.com/trials/details/260522?qId=dbaa8dba-b398-4dcf-8a12-c8b582a6b554
259879	2010-023285-46 CME-LEM1 NCT01909154	Phase I Pilot Study to Evaluate the Security of Local Administration of Autologous Stem Cells Obtained From the Bone Marrow Stroma, in Traumatic Injuries of the Spinal Cord	2013-03-01	I	Completed	Unassigned	Unassigned		Spinal Cord Injuries	Puerta de Hierro University Hospital	Sponsor	Academic	MSC Generic	Small molecule > Synthetic small molecule	The purpose of this study is to confirm the security, and detect the effect of the local administration in damaged nervous tissue, of autologous bone marrow stromal cells.	Adverse Events Cardiac Telemetry Heart rate Vital signs	Safety-Number of Adverse Events [Time Frame: Up to 12 months] Clinical evaluation of possible adverse effects is performed daily at the first week after the first administration of stem cells and weekly until the 6 months follow-up visit and then at month 9 and 12. . * During the first stem cells administration (during surgery): Changes in vital signs (ECG, Blood Pressure (BP), Heart Rate (HR) we…	American Spinal Injury Association (ASIA) Score Scale Magnetic Resonance Imaging Maximum cystometric capacity Motor Evoked Potential Treatment compliance	Efficacy-Sensitivity Recovery Using ASIA Scale [Time Frame: sensitivity before surgery (baseline visit) and 3, 6, 9, 12 months after surgery (follow-up period)] Sensitivity recovery was measured using the ASIA (American Spinal Injury Association) scale to measure the Surface sensitivity (LTS), pain sensitivity (PPS), and the degree of motor function in key muscles (MS). The sum of MS, LTS, and PP…		* Male or female with ages between 18 years and 60 years with of age or older functional sequelae chronically established by traumatic injury of the spinal cord (spinal segments between the vertebral bodies C6 and L1) and considered irreversible (not respond to any other treatment). In this study, the lesion is considered chronically established, when there are no signs of functional recovery aft…	Exclusion criteria: * Pregnancy and lactation * Systemic disease represents an added risk to treatment * Patients with questions about their possible cooperation in rehabilitation-physiotherapy treatments later, or negative report psychological assessment prior. * Neuroimaging data showing spinal cord section with separation of the terminal portion of the spinal cord * Current neoplastic disease …	Both	Adults	Spain	Number of Arms: 1 Experimental : Mesenchymal stromal cell therapy Autologous bone marrow adult mesenchymal stem cells expanded in vitro. Administered by Intrathecal injection (subarachnoid and intramedullary). Depending on centromedullary post-traumatic injury : bone marrow stromal stem cells administration (MSCs) at the minimum dose of 100x106 followed by subarachnoid administration of 30x106 MS…	Allocation : N/A Intervention Model : Single Group Assignment Masking : None (Open Label) Primary Purpose : Treatment					https://clinicaltrials.gov/study/NCT01909154	https://clinicalintelligence.citeline.com/trials/details/259879?qId=dbaa8dba-b398-4dcf-8a12-c8b582a6b554
251533	CAS-XDA-SCI/IGDB NCT02352077	Safety and Efficacy of NeuroRegen Scaffold™ With Bone Marrow Mononuclear Cells or Mesenchymal Stem Cells for Chronic Spinal Cord Injury Repair	2015-01-01	I	Open	Unassigned	Unassigned		Spinal Cord Injuries; Wounds and Injuries	Chinese Academy of Sciences Affiliated Hospital of Logistics University of CAPF First Hospitals affiliated to the China PLA General Hospital The First Affiliated Hospital of Soochow University	Sponsor Collaborator Collaborator Collaborator	Academic Academic Academic Academic	NeuroRegen scaffold with BMMCs or MSCs transplantation	Small molecule > Synthetic small molecule	The purpose of this study is to assess the safety and efficacy of NeuroRegen scaffold with bone marrow mononuclear cells (BMMCs) or mesenchymal stem cells (MSCs) in patients with chronic spinal cord injury.	Adverse Events Safety and Tolerability	Safety Evaluation Number of patients with adverse events [Time Frame: 6 months] Number of patients with adverse events is as a measure of safety and tolerability after collagen scaffold with MSCs transplantation.	American Spinal Injury Association (ASIA) Score Scale EQ-5D Magnetic Resonance Imaging Motor Evoked Potential Quality of Life Visual Analog Scale	Improvements in Neurophysiological Measures omatosensory Evoked Potentials (SSEP) and Motor Evoked Potentials (MEP) monitoring will be assessed [Time Frame: 12 months] Somatosensory Evoked Potentials (SSEP) and Motor Evoked Potentials (MEP) monitoring will be assessed before and after transplantation. Improvements in ASIA Impairment Scale [Time Frame: 12 months] American Spinal Injury Assessment …		1. Male or female, 18-65 years old. 2. Completely spinal cord injury at the cervical and thoracic level (C5-T12). 3. Classification ASIA A with no significant further improvement. 4. Patients signed informed consent. 5. Ability and willingness to regular visit to hospital and follow up during the protocol Procedures.	1. A current diagnosis of any primary diseases affecting limb functions (e.g., trauma, infection, tumors, congenital malformations, peripheral muscular dystrophy, Huntington's disease, Parkinson's disease). 2. Serious complications (e.g., hydronephrosis due to renal insufficiency, severe bedsores (Ⅲ° above), lower extremity venous thrombosis, severe myositis ossificans). 3. History of life threat…	Both	Adults	China	Number of Arms: 1 Experimental : NeuroRegen Scaffold with BMMCs or MSCs transplantation	Allocation : N/A Intervention Model : Single Group Assignment Masking : None (Open Label) Primary Purpose : Treatment					https://clinicaltrials.gov/study/NCT02352077	https://clinicalintelligence.citeline.com/trials/details/251533?qId=dbaa8dba-b398-4dcf-8a12-c8b582a6b554
249596	FMBA OPH1 NCT02326662	Safety and Efficacy of Autologous Neural Stem Cell Transplantation in Patients With Traumatic Spinal Cord Injury	2014-07-01	I/II	Closed	Unassigned	Unassigned		Spinal Cord Injuries; Wounds and Injuries	Federal Research Clinical Center of Federal Medical & Biological Agency, Russia Novagenesis Foundation Ophiuchus Technologies AG	Sponsor Collaborator Collaborator	Government Cooperative Group Industry, all other pharma	Autologous Stem Cells	Biological > Cellular > Cell origin; Biological > Cellular > Cell type > Stem cell	This research investigates the use of autologous neural stem cells in patients with complete traumatic spinal cord injury.	Safety and Tolerability	Feasibility and safety of autologous Neural Stem Cell transplantation in patients with complete traumatic spinal cord injury as measured by reported side effects and surgery procedure [Time Frame: 24 months] Side effects is recorded by the hospital staff, in the CRF and by the patient. Surgery procedure is documented by video and standard recording	American Spinal Injury Association (ASIA) Score Scale Magnetic Resonance Imaging	324-point ASIA and other scoring incl. muscle control and voluntary movement and improvement of sphincters control [Time Frame: 3, 6,12, 24 months and 3 year follow-up] Change from Baseline in ASIA Score. All patients are stable ASIA A. MRI Scan of Spinal Cord [Time Frame: 3, 6,12, 24 months and 3 year follow-up] Change from Baseline of Injury Area. All patients has spinal cord injuries visible o…		* Age between 18 and 50 years old * Traumatic spinal cord injury at the neck, thoracic or lumbar level * Classification ASIA A and B with no significant further improvement with physical therapy/rehabilitation * A score of less than 200 in the 324-point ASIA scale * Injury duration 1 month to 5 years	* An advanced, severe, or unstable disease of any type that may interfere with primary and secondary variable evaluations, including any medical condition that could be expected to progress, recur, or change to such an extent that it may bias the assessment of the clinical or mental status of the patient to a significant degree or put the patient at special risk (e.g., severe liver or kidney dise…	Both	Adults	Russia	Number of Arms: 6 Experimental : Paraplegics Acute Acute \[1-6 mo.\] patients (paraplegics) with major complete traumatic spinal cord injury that will undergo autologous neural stem cell transplantation including RMx Biomatrix as scaffold for the stem cells as needed Intervention : Autologous Stem Cell Transplantation with a 3D biomatrix. Experimental : Paraplegics Sub-chronic Sub-chronic \[6-12 …	Allocation : Non-Randomized Intervention Model : Factorial Assignment Masking : None (Open Label) Primary Purpose : Treatment					https://clinicaltrials.gov/study/NCT02326662	https://clinicalintelligence.citeline.com/trials/details/249596?qId=dbaa8dba-b398-4dcf-8a12-c8b582a6b554
243047	AST-OPC1-01 NCT02302157 SCiStar study SCiStar Study TrialTroveID-243047	A Phase 1/2a Dose Escalation Study of AST-OPC1 in Subjects With Subacute Cervical Spinal Cord Injury	2015-03-01	I/II	Completed	CNS	CNS: Movement Disorders	Spinal Cord Injury - motor	Movement Disorders; Spinal Cord Injuries; Spinal Injuries; Wounds and Injuries	Lineage Cell Therapeutics {BioTime {Asterias}} California Institute for Regenerative Medicine (CIRM)	Sponsor Collaborator	Industry, all other pharma Government	AST-OPC1	Biological > Cellular; Biological > Cellular > Cell origin > Allogeneic; Biological > Cellular > Cell type > Progenitor cell > Neural progenitor cell; Biological > Cellular > Cell type > Stem cell	To study the safety, efficacy, cell engraftment, motor function recovery and activity of cross sequential escalating doses of AST-OPC1 in subjects with subacute cervical spinal cord injuries (SCI) To evaluate the safety of cross sequential escalating doses of AST-OPC1 administered among 5 cohorts at a single time-point between 21 and 42 days post injury, inclusively, to subjects with subacute cer…	Adverse Events Safety and Tolerability	Primary Outcome Measures : Number of Adverse Events Within 1 Year (365 Days) That Are Related to AST-OPC1 Injection [ Time Frame: One Year ] Numbers of adverse events within 1 year (365 days) that are related to AST-OPC1 injection Primary endpoint: -Safety as assessed by the frequency and severity of adverse events related to OPC1, the injection procedure, and immunosuppression with short-term, l…		Secondary Outcome Measures : Neurological Function as Measured by Upper Extremity Motor Scores and Motor Level on International Standards for Neurological Classification of Spinal Cord Injury (ISNCSCI) Examinations as Secondary End Point - 365 Days After Injection of AST-OPC1 [ Time Frame: One Year ] The scale is based on the ISNCSCI (International Standards for Neurological Classification of Spi…	Subjects with subacute cervical spinal cord injuries (SCI) Individuals have essentially lost all movement below their injury site and experience severe paralysis of the upper and lower limbs. AIS-A subjects have lost all motor and sensory function below their injury site, while AIS-B subjects have lost all motor function but may have retained some minimal sensory function below their injury site.	Sensorimotor complete, traumatic SCI (ASIA Impairment Scale A) for cohorts 1,2,3 Sensorimotor incomplete, traumatic SCI (ASIA Impairment Scale B) for cohorts 4,5 Last fully preserved single neurological level (SNL) from C-4 to C-7 From 18 through 69 years of age at time of injury Single spinal cord lesion on a post-stabilization magnetic resonance imaging (MRI) scan, with sufficient visualization…	SCI due to penetrating trauma Traumatic anatomical transection or laceration of the spinal cord based on prior surgery or MRI Any concomitant injury that interferes with the performance, interpretation or validity of neurological examinations Inability to communicate effectively with neurological examiner such that the validity of patient data could be compromised Significant organ damage or syst…	Both	Adults; Older Adults	United States	Number of Arms 1: Arm 1: Experimental: AST-OPC1 Open label, dose escalation, cross-sequential cohort of subjects who receive an injection or two injections of AST-OPC1 at a single time-point Intervention/treatment: Biological: AST-OPC1 One injection of 2 million or 10 million AST-OPC1 cells, or 2 injections of 10 million AST-OPC1 cells for a total of 20 million cells; cohort dependent. AST-OPC1 i…	Study Type: Interventional (Clinical Trial) Intervention Model: Single Group Assignment Masking: None (Open Label) Primary Purpose: Treatment This was a first-in-human, Phase I/IIa, cross-sequential cohort, dose escalation, dose response, efficacy, open label, safety and single arm study.	April 1, 2022 J Neurosurg Spine. 2022 Apr 1;1-10. Online Publication Date: 01 Apr 2022 Stephen L. McKenna MD, Reza Ehsanian MD, PhD, Charles Y. Liu PhD, MD4, Gary K. Steinberg MD, PhD, Linda Jones PT, PhD, Jane S. Lebkowski PhD, Edward Wirth III MD, PhD, and Richard G. Fessler MD, PhD Ten-year safety of pluripotent stem cell transplantation in acute thoracic spinal cord injury Results: No unantic…	December 31, 2024 UNITED STATES SECURITIES AND EXCHANGE COMMISSION Washington, D.C. 20549 FORM 10-K Lineage Cell Therapeutics, Inc. OPC1 is an oligodendrocyte progenitor cell therapy in Phase 1/2a development for the treatment of acute SCI. OPC1 has an extensive long-term safety profile and has been tested in two clinical trials to date: a five-patient Phase 1 safety trial in acute thoracic SCI, …	Completed, Positive outcome/primary endpoint(s) met	January 24, 2019 ...MRI scans at 12 months post-injection of OPC1 has shown no evidence of adverse changes in any of the 25 SCiStar study subjects treated with OPC1... https://asteriasbiotherapeutics.com/inv_news_releases_text.php?releaseid=2384693&date=January+24%2C+2019&title=Asterias+Provides+Top+Line+12+Month+Data+Update+for+its+OPC1+Phase+1%2F2a+Clinical+Trial+in+Severe+Spinal+Cord+Injury	http://asteriasbiotherapeutics.com/AST-OPC1.php; http://asteriasbiotherapeutics.com/inv_news_releases_text.php?releaseid=2292902&date=August+09%2C+2017&title=Asterias+Enrolls+First+Patient+in+Final+Cohort+of+SCiStar+Clinical+Trial; http://asteriasbiotherapeutics.com/inv_news_releases_text.php?releaseid=2335420&date=February+28%2C+2018&title=%C2%A0Asterias+Provides+Update+for+its+AST-OPC1+Phase+1%…	https://clinicalintelligence.citeline.com/trials/details/243047?qId=dbaa8dba-b398-4dcf-8a12-c8b582a6b554
232876	CL-SCI-201 NCT02163876	A Single-Blind, Randomized, Parallel Arm, Phase II Proof-of-Concept Study of the Safety and Efficacy of Human Central Nervous System Stem Cells (HuCNS-SC) Transplantation in Cervical Spinal Cord Injury	2014-10-01	II	Terminated	Unassigned	Unassigned		Spinal Cord Injuries; Spinal Injuries; Wounds and Injuries	StemCells, Inc.	Sponsor	Industry, all other pharma	HuCNS-SC	Small molecule > Synthetic small molecule	This study will evaluate the safety and efficacy of human central nervous system stem cell transplantation into patients with traumatic injury in the cervical region of the spinal cord.		Change from baseline in ISNCSCI upper extremity motor scores [Time Frame: Up to one year after enrollment]	Adverse Events Modified Ashworth Scale Safety and Tolerability	Number of participants with serious and non-serious adverse events [Time Frame: Up to one year from the time of enrollment] Safety measures will include collection of adverse events, laboratory tests, neurological examination, ISNCSCI motor and sensory scores, pain and allodynia assessment, AIS grade, physical examination and modified Ashworth scale		* Male or female subjects age 18 to 60 years. * Traumatic cervical spinal cord injury (cSCI) with C5-C7 motor levels according to the International Standards for Neurological Classification of Spinal Cord Injury (ISNCSCI) as determined by the Investigator. * American Spinal Injury Association Impairment Scale (AIS) Grades B or C * Minimum of 12 weeks post-injury prior to Screening	* History of penetrating SCI. * MRI evidence of complete spinal cord interruption . * Evidence of spinal instability, stenosis and/or persistent cord compression related to the initial trauma. * Prior participation in another investigational study within 90 days prior to Screening. * Previous organ, tissue, bone marrow transplantation, or gene transfer * History of malignancy (except non-melanoma…	Both	Adults	Canada; United States	Number of Arms: 2 Experimental : HuCNS-SC cells Intramedullary transplantation of HuCNS-SC cells in the cervical spine No Intervention : non-surgery arm non-surgery arm	Allocation : Randomized Intervention Model : Parallel Assignment Masking : Single (Outcomes Assessor) Primary Purpose : Treatment					https://clinicaltrials.gov/study/NCT02163876	https://clinicalintelligence.citeline.com/trials/details/232876?qId=dbaa8dba-b398-4dcf-8a12-c8b582a6b554
231794	NCT02027246 NGBSI-05 TrialTroveID-231794	Autologous Bone Marrow Mononuclear Cell Therapy for Spinal Cord Injury	2008-12-01	I	Terminated	CNS	CNS: Movement Disorders	Spinal Cord Injury - motor	Movement Disorders; Spinal Cord Injuries; Wounds and Injuries	(Other Hospital/Academic/Medical Center)	Sponsor	Academic	Autologous Bone Marrow MNCs	Biological > Cellular > Cell origin; Biological > Cellular > Cell type > Stem cell	To study the effect of stem cell therapy on common symptoms of spinal cord injury patients.		Primary Outcome Measures: Change in clinical symptoms [ Time Frame: 6 months ] clinical symptoms were assessed based on the observation of the experts		Secondary Outcome Measures: Functional Independence Measure (FIM) [ Time Frame: 6 months ] Functional Independence Measure (FIM) is a standard scale performed before and 6 months after the intervention to measure the functional ability of the patients.	Subjects with Spinal Cord Injury	Diagnosed cases of any type of chronic Spinal cord injury Age above 6 months	presence of acute infections such as Human immunodeficiency virus/ Hepatitis B Virus/ Hepatitis C Virus malignancies bleeding tendencies pneumonia renal failure severe liver dysfunction severe anemia [Hemoglobin < 8] any bone marrow disorder other acute medical conditions such as respiratory infection pregnancy and lactation	Both	Children; Adults	India	Number of arms: 1 Arm 1: Experimental: Stem cell Autologous bone marrow mononuclear cell transplantation Assigned intervention: Biological: Autologous bone marrow mononuclear cell transplantation Bone marrow is aspirated by a standard procedure. Mononuclear cells are separated by density gradient method and then injected intrathecally by a standard lumbar puncture procedure	Study Type: Interventional (Clinical Trial) Intervention Model: Single Group Assignment Masking: None (Open Label) Primary Purpose: Treatment		Last Update Posted: October 25, 2018 Study Start Date: December 2008 Actual Primary Completion Date: August 2012 Actual Study Completion Date: February 2013 https://clinicaltrials.gov/ct2/show/NCT02027246	Terminated, Unknown	October 25, 2018 Recruitment Status: Withdrawn https://clinicaltrials.gov/ct2/show/NCT02027246	https://clinicaltrials.gov/study/NCT02027246; https://download.lww.com/wolterskluwer_vitalstream_com/PermaLink/SHK/A/SHK_44_6_2015_09_22_RASMUSSEN_SHOCK-D-15-00281_SDC1.pdf; https://www.omicsonline.org/open-access/review-stem-cells-in-neurological-diseases-indian-perspective-2157-7633.1000175.php?aid=23627	https://clinicalintelligence.citeline.com/trials/details/231794?qId=dbaa8dba-b398-4dcf-8a12-c8b582a6b554
231641	NCT02009124 NGBSI-03 TrialTroveID-231641	Open Label Study of Autologous Bone Marrow Mononuclear Cells in Spinal Cord Injury	2012-08-01	II	Terminated	CNS	CNS: Movement Disorders	Spinal Cord Injury - motor	Movement Disorders; Spinal Cord Injuries; Wounds and Injuries	(Other Hospital/Academic/Medical Center)	Sponsor	Academic	Autologous Bone Marrow MNCs	Biological > Cellular > Cell origin; Biological > Cellular > Cell type > Stem cell	To study the effect of stem cell therapy on common symptoms in patients with spinal cord injury		Primary Outcome Measures : Change in clinical symptoms of spinal cord injury after 6 months [ Time Frame: 6 months ]		Secondary Outcome Measures : Functional independence measure (FIM) [ Time Frame: 6 months ] It is a standard objective scale used for functional evaluation of the spinal cord injury patients. Its reliability and validity has been well established. It will be marked by a certified occupational therapy expert before the intervention and 6 months after the intervention.	Patients with spinal cord injury	Diagnosed cases of any type of spinal cord injury age above 12 months.	presence of acute infections such as Human immunodeficiency virus/Hepatitis B Virus/Hepatitis C Virus malignancies bleeding tendencies pneumonia renal failure severe liver dysfunction severe anemia [Hemoglobin < 8] any bone marrow disorder space occupying lesion in brain other acute medical conditions such as respiratory infection and pyrexia.	Both	Children; Adults	India	Number of Arms: 2 Arm 1: Experimental: Stem cell autologous bone marrow mononuclear cell transplantation Biological: Autologous bone marrow mononuclear cell transplantation Bone marrow is aspirated by a standard procedure. Mononuclear cells are separated by density gradient method and then injected intrathecally by a standard lumbar puncture procedure Arm: 2 No Intervention: Control Stem cell the…	Study Type: Interventional (Clinical Trial) Allocation: Non-Randomized Intervention Model: Parallel Assignment Masking: None (Open Label) Primary Purpose: Treatment A Phase 2, Open Label Study		Last Update Posted : October 25, 2018 Study Start Date: August 2012 Estimated Primary Completion Date: June 2018 Estimated Study Completion Date: December 2018 https://clinicaltrials.gov/ct2/show/NCT02009124	Terminated, Unknown	N/A	https://clinicaltrials.gov/study/NCT02009124	https://clinicalintelligence.citeline.com/trials/details/231641?qId=dbaa8dba-b398-4dcf-8a12-c8b582a6b554
228834	KOR-01 NCT01624779	The Effect of Intrathecal Transplantation of Autologous Adipose Tissue Derived Mesenchymal Stem Cells in the Patients With Spinal Cord Injury, Phase I Clinical Study	2012-04-01	I	Completed	Unassigned	Unassigned		Spinal Cord Injuries; Wounds and Injuries	Bukwang Pharmaceutical	Sponsor	Industry, all other pharma	ANT-SM	Biological > Cellular > Cell origin > Autologous; Biological > Cellular > Cell type > Stem cell	The effect of intrathecal transplantation of autologous adipose tissue derived mesenchymal stem cells in the patients with spinal cord injury, Phase I Clinical study.	Magnetic Resonance Imaging	Significant MRI Change before and after intervention [Time Frame: 6 month]	Adverse Events	Significant neurologic funtion Change before and after intervention [Time Frame: 6 month] Significant Electrophysiological Change before and after intervention [Time Frame: 6 month] Adverse event [Time Frame: 6 month]		1. Patient who don't have any possiblity of improving neurological function despite performed the optimal treatment after spinal cord injury 2. No change in neurological function for 4weeks interval by at least 2 clincal medical specialists 3. Patient who is able to give written informed consent of clinical trial about stemcells treatment	1. Patient who is under 19 years and over 70years 2. Patient who must use the mechanical ventilator 3. Patient who have a history of malignant tumor within 5 years 4. Patient who is having a infectious disease of including current hepatitis and HIV 5. Patient who had the brain or spinal cord injury before the spinal cord injury (confirm subject's history from their medical history) 6. Patient who…	Both	Adults; Older Adults	South Korea		Intervention Model : Factorial Assignment Masking : None (Open Label) Primary Purpose : Treatment					https://clinicaltrials.gov/study/NCT01624779	https://clinicalintelligence.citeline.com/trials/details/228834?qId=dbaa8dba-b398-4dcf-8a12-c8b582a6b554
227451	HM-2011-09 MSC NCT01446640	PhaseⅠ/ⅡTrial of Autologous Bone Marrow Derived Mesenchymal Stem Cells to Patients With Spinal Cord Injury.	2011-10-01	I/II	Completed	Unassigned	Unassigned		Spinal Cord Injuries; Wounds and Injuries	Guangzhou General Hospital of Guangzhou Military Command	Sponsor	Academic	Bone Marrow MSCs	Small molecule > Synthetic small molecule	The study is a phase I/II trial designed to establish the safety and efficacy of intravenous combined with intrathecal administration of autologous bone marrow derived mesenchymal stem cells to patients with spinal cord injury.	Adverse Events	Number of participants with adverse events [Time Frame: 1 month after transplantation]	American Spinal Injury Association (ASIA) Score Scale Motor Evoked Potential	Electromyogram and Electroneurophysiologic test [Time Frame: 1 month after transplantation] somatosensory and motor evoked potentials Muscle strength assessment [Time Frame: 1 month after transplantation] Assessed by the Frankel scale. Motor and sensory assessment [Time Frame: 1 month after transplantation] Assessed by ASIA score Electromyogram and Electroneurophysiologic test [Time Frame: 3 mont…		* Traumatic spinal cord injury at the thoracic or lumbar level. * Age 16 to 60. * American Spinal Injury Association Impairment Scale A or B. * Time between injury and enrollment greater than 2 weeks and less than 1 year. * Patients must have organ function as defined below: total bilirubin within normal institutional limits (NV: 0.0-20.5 umol/L); AST(SGOT)/ALT(SGPT) \<2.5 × institutional upper l…	* Patients may not be receiving any other investigational agents within 4 weeks of study entry. * History of allergic reactions attributed to compounds of similar biologic composition to mesenchymal stem cells. * Primary hematologic diseases. * Open injuries. * Psychiatric, addictive or any other disorder that compromises ability to give a truly informed consent. * Malignancy within the last 5 ye…	Both	Children; Adults	China	Number of Arms: 1 Experimental : MSC Intravenous combined with intrathecal administration of autologous bone marrow derived mesenchymal stem cells to patients with spinal cord injury.	Allocation : N/A Intervention Model : Single Group Assignment Masking : None (Open Label) Primary Purpose : Treatment			Completed, Outcome unknown	This trial is presumed to be completed. Published results are not currently available to confirm trial completion. However, if results do become available, they will be added to the record.	https://clinicaltrials.gov/study/NCT01446640	https://clinicalintelligence.citeline.com/trials/details/227451?qId=dbaa8dba-b398-4dcf-8a12-c8b582a6b554
226436	CL-N02-SC NCT01321333	A Phase I/II Study of the Safety and Preliminary Efficacy of Intramedullary Spinal Cord Transplantation of Human Central Nervous System (CNS) Stem Cells (HuCNS-SC®) in Subjects With Thoracic (T2-T11) Spinal Cord Trauma	2011-03-01	I/II	Completed	Unassigned	Unassigned		Aortic Dissection; Spinal Cord Injuries; Thoracic Injuries; Wounds and Injuries	StemCells, Inc.	Sponsor	Industry, all other pharma	HuCNS-SC	Small molecule > Synthetic small molecule	This study will evaluate the effect of single transplantation of HuCNS-SC cells into the thoracic spinal cord of patients with sub-acute spinal cord injury.	Adverse Events Serious Adverse Event	Types and frequencies of adverse events and serious adverse events [Time Frame: One year after transplant] Analysis of types and frequencies of adverse events one year after transplant.				* T2-T11 thoracic spinal cord injury based on American Spinal Injury Association (ASIA) level determination by the principal investigator (PI) * T2-T11 thoracic spinal cord injury as assessed by magnetic resonance imaging (MRI) and/or computerized tomography (CT) * ASIA Impairment Scale (AIS) Grade A, B, or C * Minimum of six weeks post injury for the initiation of screening * Must have evidence …	* History of traumatic brain injury without recovery * Penetrating spinal cord injury * Evidence of spinal instability or persistent spinal stenosis and/or compression related to initial trauma * Previous organ, tissue or bone marrow transplantation * Previous participation in any gene transfer or cell transplant trial * Current or prior malignancy	Both	Adults	Canada; Switzerland	Number of Arms: 1 Experimental : HuCNS-SC cells Single dose intramedullary administration of HuCNS-SC cells	Allocation : N/A Intervention Model : Single Group Assignment Masking : None (Open Label) Primary Purpose : Treatment					https://clinicaltrials.gov/study/NCT01321333	https://clinicalintelligence.citeline.com/trials/details/226436?qId=dbaa8dba-b398-4dcf-8a12-c8b582a6b554
225660	CP35A007 NCT01217008 TrialTroveID-225660	A Phase 1 Safety Study of GRNOPC1 in Patients With Neurologically Complete, Subacute, Spinal Cord Injury	2010-10-01	I	Completed	CNS	CNS: Movement Disorders	Spinal Cord Injury - motor	Movement Disorders; Spinal Cord Injuries; Wounds and Injuries	Lineage Cell Therapeutics {BioTime {Asterias}}	Sponsor	Industry, all other pharma	AST-OPC1	Biological > Cellular; Biological > Cellular > Cell origin > Allogeneic; Biological > Cellular > Cell type > Progenitor cell > Neural progenitor cell; Biological > Cellular > Cell type > Stem cell	To evaluate the safety of GRNOPC1 administered at a single time-point between 7 and 14 days post injury, inclusive, to patients with neurologically complete spinal cord injuries (SCI).	Adverse Events Safety and Tolerability	Primary Outcome Measures : Safety [ Time Frame: One year ] The primary endpoint is safety, as measured by the frequency and severity of adverse events within 1 year (365 days) of GRNOPC1 injection that are related to GRNOPC1, the injection procedure used to administer GRNOPC1, and/or the concomitant immunosuppression administered.		Secondary Outcome Measures : Neurological function [ Time Frame: One year ] The secondary endpoint is neurological function as measured by sensory scores and lower extremity motor scores on International Standards for Neurological Classification of Spinal Cord Injury (ISNCSCI) examinations.	Patients With Neurologically Complete, Subacute, Spinal Cord Injury	Neurologically complete, traumatic SCI (ASIA Impairment Scale A), zone of partial preservation < 5 levels Last fully preserved neurological level from T-3 through T-11 From 18 through 65 years of age at time of injury Single spinal cord lesion Informed consent for this protocol and the companion long term follow-up protocol must be provided and documented (i.e., signed informed consent forms) no …	SCI due to penetrating trauma Traumatic anatomical transection or laceration of the spinal cord Any concomitant injury or pre-existing condition that interferes with the performance, interpretation or validity of neurological examinations Inability to communicate effectively with neurological examiner Significant organ damage or systemic disease that would create an unacceptable risk for surgery …	Both	Adults	United States	No. of Arms: 1 Experimental: GRNOPC1 Subjects who receive an injection of GRNOPC1 Biological: GRNOPC1 One injection of 2 million GRNOPC1 cells.	Study Type: Interventional (Clinical Trial) Allocation: Non-Randomized Intervention Model: Single Group Assignment Masking: None (Open Label) Primary Purpose: Treatment A first in human, Multicenter and safety study	March 7, 2024 Lineagecell> CORPORATE PRESENTATION (Slide#34/45) OPC1 Thoracic & Cervical Clinical Trials Overview • Thoracic phase 1 clinical trial (N=5) — All subjects followed for at least 10 years (Journal of Neurosurgery Spine, Vol 37, Issue 3, 2022) — No unexpected serious adverse events attributable to the OPC1 transplant: ―No evidence of neurological decline ―No enlarging masses ―No furthe…	AUGUST 8, 2024 CORPORATE PRESENTATION NYSE AMERICAN: LCTX lineagecell.com From promise to people. Our mission is to pioneer a new branch of medicine based on the directed differentiation and transplant of allogeneic cells to patients (Slide#37/51) OPC1 Thoracic & Cervical Clinical Trials Overview • Thoracic phase 1 clinical trial (N=5) — All subjects followed for at least 10 years (Journal of Neu…	Completed, Positive outcome/primary endpoint(s) met	April 1, 2022 Results: No unanticipated serious adverse events related to LCTOPC1 have been reported with 98% follow-up of participants (49 of 50 annual visits) through the first 10 years of the clinical trial. There was no evidence of neurological decline, enlarging masses, further spinal cord damage, or syrinx formation. MRI results during the long-term follow-up period in patients administered…	http://asteriasbiotherapeutics.com/inv_news_releases_text.php?releaseid=2353194&date=June+05%2C+2018&title=Asterias+Biotherapeutics+Announces+Independent+Data+Monitoring+Committee+Completes+Last+Intermediate+Review+of+AST-OPC1+Clinical+Trial+in+Acute+Spinal+Cord+Injury; http://asteriasbiotherapeutics.com/presentations/ISSCR%20Clinical%20Translation%20AST-OPC1%206-13-17%20final%2016x9.pdf; http://…	https://clinicalintelligence.citeline.com/trials/details/225660?qId=dbaa8dba-b398-4dcf-8a12-c8b582a6b554
225270	2009-SCI-I NCT01162915	Phase I, Single Center, Trial to Asses Safety and Tolerability of the Intrathecal Infusion of Ex-vivo Expanded Bone-marrow Derived Mesenchymal Stem Cells for the Treatment of Spinal Cord Injury	2010-07-01	I	Temporarily Closed	Unassigned	Unassigned		Spinal Cord Injuries; Wounds and Injuries	TCA Cellular Therapy	Sponsor	Academic	Autologous Bone Marrow MSCs	Small molecule > Synthetic small molecule	This study is based on preclinical (animal) studies showing that infusing bone marrow-derived mesenchymal stem cells into the spinal fluid may contribute to improving neurologic function in animal models with spinal cord injuries. Bone marrow (BM) contains several types of stem cells that can produce functional cells. This includes cells that could help the healing process of damaged neurologic t…	Safety and Tolerability	Safety [Time Frame: 12 months] Phase I trial to assess safety of intrathecal infusion of autologous mesenchymal stem cell treatment in spinal cord injury.				* Age 18 to 65 * American Spinal Injury Association Impairment Scale A * Clinical evidence of lesions located below c-spine 5 (C-5) * Confirmation by MRI of injury level * Time between injury and enrollment greater than 2 weeks * Ability to provide informed consent * Platelet count greater than 100 Thousand/uL at screening * INR equal to or less than 1.5 * Hematocrit less than 30% prior to bone m…	* Anoxic brain injury * Inability to provide consent * Sepsis * Neurological deficits attributed to lesions above C-5 * Cerebro-vascular accidents with intracranial hemorrhage, acute brain injuries, meningitis, hydrocephalus or other potential diseases where the pressure in the cerebro spinal fluid is increased * Multiple sclerosis * Amyotrophic lateral sclerosis * Cerebral Palsy * Evidence of ca…	Both	Adults	United States	Number of Arms: 1 Experimental : Safety Infusion of autologous bone marrow-derived mesenchymal stem cells.	Allocation : N/A Intervention Model : Single Group Assignment Masking : None (Open Label) Primary Purpose : Treatment					https://clinicaltrials.gov/study/NCT01162915	https://clinicalintelligence.citeline.com/trials/details/225270?qId=dbaa8dba-b398-4dcf-8a12-c8b582a6b554
210138	NCT02152657 SCI-002 TrialTroveID-210138	Evaluation of Autologous Mesenchymal Stem Cell Transplantation in Chronic Spinal Cord Injury: A Pilot Study	2015-01-01	I	Completed	CNS	CNS: Pain (neuropathic)	Chronic pain; Spinal cord injury	Neuralgia; Spinal Cord Injuries; Wounds and Injuries	(Other Hospital/Academic/Medical Center)	Sponsor	Academic	Autologous Stem Cells	Biological > Cellular > Cell origin; Biological > Cellular > Cell type > Stem cell	To analyze the safety and efficacy of mesenchymal stem cell transplantation through percutaneous injection in patients with chronic spinal cord injury. Patients will undergo a series of clinical and neurological evaluations and will also be submitted to the following procedures: Cell blood count; Biochemical analysis (measurement of electrolytes - sodium, potassium, magnesium); Renal function tes…	Magnetic Resonance Imaging	Primary Outcome Measures: Magnetic resonance imaging [ Time Frame: Six months ] After the transplantation of the cells, patients will be followed up by clinical examinations and will perform laboratorial and radiological exams, in order to search for complications of the procedure.	American Spinal Injury Association (ASIA) Score Scale	Secondary Outcome Measures: Sensitivity and motor strength on the inferior limbs [ Time Frame: Six months ] AIS (ASIA Improvement Scale) degree on the ASIA score will be assessed in order to evaluate sensitivity and motor strength on the inferior limbs. Improvement in urological function [ Time Frame: Six months ] The patients will undergo urodynamic study to evaluate urological improvements. Imp…	Patients with chronic spinal cord injury.	Ages Eligible for Study: 18 Years to 65 Years; Genders Eligible for Study: Both Inclusion Criteria: Closed spinal cord injury at thoracic or thoracolumbar level bellow T8, or open spinal cord injury, at the same level, provided that the mechanism of the lesion is a spinal shock, ischemia or hematoma ASIA class A Signing the written consent	Exclusion Criteria: Anatomical transection of the spinal cord Spinal cord lesion by sharp objects Ongoing infections Terminal, neurodegenerative or primary hematological diseases Osteopathies which determine a higher risc to the spinal cord puncture Coagulopathies Severe hepatic, renal or heart failure Pregnancy or lactation Clinical conditions that hinder the percutaneous injection of the cells …	Both	Adults	Brazil	Number of Arms: 1 Arm 1: Experimental: Mesenchymal stem cell transplantation Assigned Interventions: Other: Mesenchymal stem cell transplantation Mesenchymal stem cell transplantation through percutaneous injection.	Study Type: Interventional Study Design: Endpoint Classification: Safety/Efficacy Study Intervention Model: Single Group Assignment Intervention Model Description: Tomography-guided mesenchymal stem cells injection. Masking: Open Label Primary Purpose: Treatment A Pilot , Prospective Study		Last updated: April 25, 2017 Study Start Date: January 2015 Study Completion Date: December 2016 Primary Completion Date: December 2015 (Final data collection date for primary outcome measure) https://clinicaltrials.gov/ct2/show/NCT02152657			https://clinicaltrials.gov/study/NCT02152657	https://clinicalintelligence.citeline.com/trials/details/210138?qId=dbaa8dba-b398-4dcf-8a12-c8b582a6b554
184845	00103 NCT01833975 TrialTroveID-184845	Study the Safety and Efficacy of Bone Marrow Derived Autologous Cells for the Treatment of Spinal Cord Injury	2014-09-01	I/II	Completed	CNS	CNS: Pain (neuropathic)	Spinal cord injury	Neuralgia; Spinal Cord Injuries	(Other Hospital/Academic/Medical Center)	Sponsor	Academic	Autologous Stem Cells	Biological > Cellular > Cell origin; Biological > Cellular > Cell type > Stem cell	To check active comparing the safety and efficacy of Bone marrow derived autologous cell(100 million per dose) trial to be conducted for 36 months.		Primary Outcome Measures: Improvement in overall sensory for motor control using Frankel score. [ Time Frame: 6 month ]	Muscle Strength/Function	Secondary Outcome Measures: Improvement in pain sensation and Significant changes in Muscle Tones from base line [ Time Frame: 6 month ] -Improvement in sensory and motor dysfunction using ASIA( American spinal cord injury association ) Scale [ Time Frame: 6 month ] Significant changes in Muscle Tones and Improvement in pain sensation from base line [ Time Frame: 6 month ]	Patients with Spinal cord injury.	Patient should suffer from Spinal cord injury. willingness to undergo bone marrow derived autologous cell therapy. patient those provide fully Informed consent form for the study. Ability and willingness to regular visit to hospital and follow up during the protocol Procedures. traumatic Injury of spinal cord with complete or partial damage by MRI and Spinal cord injury level should be below C4	Patient with pre- existing or current systemic disease such as Lung, liver,(exception:history of uncomplicated hepatitis A)gastrointestinal,cardiac , immunodeficiency(HIV) History of life threatening allergic or immune - mediated reaction. haemodynamically unstable patients. patient suffer from peripheral muscular dystrophy. lactating and pregnant woman alcohol drug abuse /dependence positive tes…	Both	Adults	India	Number of Arm: 1 Arm1: stem cell [ MNCs ] transplantation of autologous stem cell [MNCs ] Assigned Intervention: Biological: Transplantation of Autologous stem cell [MNCs] . Intra thecal transplantation of Autologous stem cell [MNCs],100millions per dose in 3 divided doses at interval of 10 days. Trial to be conducted for 36 months. Other Name: Autologous stem cell[MNCs] .	Study Type: Interventional Study Design: Endpoint Classification: Safety/Efficacy Study Intervention Model: Single Group Assignment Masking: Open Label Primary Purpose: Treatment A single centre study.		This trial is presumed to be completed. Published results are not currently available to confirm trial completion. However, if results do become available, they will be added to the record.; Last updated: September 17, 2014 Study Start Date: September 2014 Estimated Study Completion Date: September 2016 Estimated Primary Completion Date: September 2016 (Final data collection date for primary outc…			http://apps.who.int/trialsearch/trial.aspx?trialid=NCT01833975; http://sci.washington.edu/summit2013/SCOPE%20TrialsTable%208.5-14%202013.05.11.pdf; http://www.u-h.in/clinical_research.html; https://clinicaltrials.gov/study/NCT01833975	https://clinicalintelligence.citeline.com/trials/details/184845?qId=dbaa8dba-b398-4dcf-8a12-c8b582a6b554
178435	CFINTL/HB/CT-II/III/020/14-2010 CTRI/2010/091/001469 TrialTroveID-178435 UTRN 101042688-0210201027833847	An Open Label, Randomized, Multicentric, Prospective, Clinical Study To Determine The Safety And Therepeutic Effectiveness Of Bone Marrrow Derived Adult Stem Cells Via Multiple Routes Of Adminstration In The Treatment Of Patients With Complete Spinal Cord Injury (SCI)	2011-02-09	II/III	Completed	CNS	CNS: Movement Disorders	Spasticity; Spinal Cord Injury - motor	Movement Disorders; Muscle Spasticity	(Other Cooperative Group)	Sponsor	Cooperative Group	Autologous Stem Cells	Biological > Cellular > Cell origin; Biological > Cellular > Cell type > Stem cell	To study the safety & effectiveness of Adult Stem Cells derived from Bone Marrow via different routes of administration in the treatment of patients with complete Spinal Cord Injury (SCI).	Adverse Events Safety and Tolerability	Primary Outcome: Safety: To Establish Safety Of Stem Cell Therapy In Patients With Complete Spinal Cord Injury,Incidence And Severity Of Adverse Events (Assessed Clinically And By Laboratory Assessments). Efficacy: Clinical Improvement In The Neurological Function, Functional Capacity By ASIA Level A Score; Clinical Improvement In The Sensory Functions By SSEP/SEPs (Somatosensory Evoked Potential…	Activities of Daily Living Magnetic Resonance Imaging Modified Ashworth Scale Spasticity measurement	Secondary Outcome: Evaluation of the changes in the neurological functions via different route of administration ; Measurable improvement in the performance of Activities of Daily Living (ADL) using Spinal Cord Independence Measure (SCIM) Score; Spasticity (using Modified Ashworth Scale (MAS)); Reduction in the use of Medicines.Changes in Spinal MRI Finding. TimePoints: 2 Years	Patients with complete spinal cord injury.	Inclusion Criteria: Be a Male/Female of ages 18 to 65 years. Who is properly informed of the nature and risks of the clinical study, who is willing and capable of complying with all clinical study procedures, and has given informed consent in writing prior to entering the clinical study. Subjects who are willing to comply with the study procedure. Be with complete spinal cord injury (ASIA level A…	ExclusionCriteria: Ongoing Alcohol/ Substance Abuse. Intoxication, Intubation, Sedation and Immobilization x.Osteoporosis or low bone mass as determined by medical history or DXA. Cancer over last 3 years prior to enrollment. Presence of a primary Hematological disease or any coagulation abnormalities or concomitant treatment with coumarin anti-coagulant. Implanted Medical Devices like Cardiac St…	Both	Adults	India	Number of Arms: 2 Intervention: Drug: Bone Marrow derived Adult Stem Cells 20 ml of Achieved concentrate from 120ml of aspirate adult stem cells. Comparator Agent: Nil Bone marrow derived adult stem cells derived from bone marrow aspirate will be administered either intrathecally below the site of lesion, intravenously or directly at the site of lesion.	Method of Generating Random Sequence: Stratified randomization Blinding/Masking: Open Label A Multicentric, Prospective, Clinical and safety Study.		This trial is presumed to be completed. Published results are not currently available to confirm trial completion. However, if results do become available, they will be added to the record.; CTRI (Last Modified On: May 21, 2011) Trial ID: CTRI/2010/091/001469 Title: AN OPEN LABEL, RANDOMIZED, MULTICENTRIC, PROSPECTIVE, CLINICAL STUDY TO DETERMINE THE SAFETY AND THEREPEUTIC EFFECTIVENESS OF BONE M…			http://apps.who.int/trialsearch/trial.aspx?trialid=CTRI/2010/091/001469; http://ctri.nic.in/Clinicaltrials/pmaindet2.php?trialid=2258&EncHid=&userName=Spinal%20Cord%20Injury; http://www.drhbf.org/downloads/ctri%20-sci%20trial.pdf	https://clinicalintelligence.citeline.com/trials/details/178435?qId=dbaa8dba-b398-4dcf-8a12-c8b582a6b554
175179	LIT-2012-ACF-001 MSC-SCI NCT01694927 TrialTroveID-175179	Autologous Mesenchymal Stem Cells in Spinal Cord Injury (SCI) Patients	2012-01-01	II	Completed	CNS	CNS: Movement Disorders	Spasticity	Movement Disorders; Muscle Spasticity; Spinal Cord Injuries	(Other Hospital/Academic/Medical Center)	Sponsor	Academic	Autologous Stem Cells	Biological > Cellular > Cell origin; Biological > Cellular > Cell type > Stem cell	To evaluate the use of autologous expanded mesenchymal stem cells intralesional transplantation as a safe and potentially beneficial treatment for patients with spinal cord injury.	Safety and Tolerability	Primary Outcome Measures: Safety of Autologous Expanded Mesenchymal Stem Cells transplantation in SCI patients [ Time Frame: 3 months ]	Spasticity measurement	Secondary Outcome Measures: Functional improvement in muscle strength [ Time Frame: 1 year ]. - According to motor index score. Functional Improvement in sphincters control [ Time Frame: 1 year ]. Functional improvement in spasticity control [ Time Frame: 1 year ].	Patients with Spinal Cord Injury (SCI).	American Spinal Injury Association Impairment (ASIA) Scale A, B and C. Cervical (under C4), thoracic o lumbar spine lesion. Complete or Incomplete SCI. Platelet count over 100.000/ul.	Acute SCI (less than 3 months). Active infectious diseases. Pregnancy. Neurodegenerative diseases. Primary hematologic diseases. Coagulopathies. Hepatic dysfunction. Pregnancy.	Both	Children; Adults	Chile	Number of Arm: 1 Arm 1: Experimental: Mesenchymal Stem cells Assigned Interventions: Procedure: Autologous Mesenchymal Stem Cells Expanded Intralesional Autologous Mesenchymal Stem Cells Transplantation	Study Type: Interventional Study Design: Endpoint Classification: Safety/Efficacy Study Intervention Model: Single Group Assignment Masking: Open Label Primary Purpose: Treatment		This trial is presumed to be completed. Published results are not currently available to confirm trial completion. However, if results do become available, they will be added to the record.; This study is enrolling participants by invitation only. https://clinicaltrials.gov/ct2/show/NCT01694927; Last updated: July 2, 2013 Study Start Date: January 2012 Estimated Study Completion Date: June 2014 E…			http://apps.who.int/trialsearch/trial.aspx?trialid=NCT01694927; http://bioeden.com.sv/wp-content/uploads/2013/07/SIST.-NERVIOSObn.pdf; http://www.u2fp.org/wp-content/uploads/2013/04/CT-Acronym-Chart-4-4-2013.pdf; https://clinicaltrials.gov/study/NCT01694927	https://clinicalintelligence.citeline.com/trials/details/175179?qId=dbaa8dba-b398-4dcf-8a12-c8b582a6b554
158457	ABSCI NCT01490242 NCT01730183 TPRX/POC/BMSC/SCI TPSC/POC/BMSC/SCI TrialTroveID-158457	To Study the Safety and Efficacy of Autologous Bone Marrow Stem Cells in Patients with Spinal Cord Injury (SCI)	2012-11-01	I/II	Completed	CNS	CNS: Pain (neuropathic)	Spinal cord injury	Neuralgia; Spinal Cord Injuries	(Other Hospital/Academic/Medical Center)	Sponsor	Academic	Autologous Stem Cells	Biological > Cellular > Cell origin; Biological > Cellular > Cell type > Stem cell	To evaluate the safety and efficacy of autologous bone marrow derived stem cells surgically transplanted intrathecally into patients with spinal cord injury.	Adverse Events Safety and Tolerability	Primary Outcome Measures: Number of participants with adverse events as a measure of safety and tolerability. [ Time Frame: 18 months ] The measure is the number of adverse events following intrathecal administration of autologous bone marrow derived stem cells in spinal cord injury patients.	American Spinal Injury Association (ASIA) Score Scale Modified Ashworth Scale Muscle Strength/Function	Secondary Outcome Measures: Significant improvement in the ASIA scores by the assessment motor, sensory and sphincteric function. [ Time Frame: 18 months ] Improvement in the functional Independence as measured by Spinal Cord Independence Measure (SCIM III). [ Time Frame: Baseline and 18 months ] Improvement in the pain sensation score as measured by Bryce/Ragnarsson SCI pain taxonomy (BR-SCI-PT)…	Patients with Spinal Cord Injury (SCI).	Ages Eligible for Study: 18 Years to 60 Years; Genders Eligible for Study: Both Inclusion Criteria: Traumatic injury of the spinal cord (below C5 level) occurring within 6 months to 8 years prior to treatment, resulting in a sustained and complete / Partial loss of sensory and motor function below the injury (ASIA Category A, B and C ). Confirmation spinal cord injury level (Patients with complet…	Exclusion Criteria: Spinal vertebral instability. Major concurrent medical illness (e.g. carcinoma, auto-immune disease,) ASIA Impairment Scale category other than D & E. Lactating and pregnant women. Syringomyelia is also an exclusion criterion but an exemption can be made for a patient with a stable syrinx. Platelet count greater than 100 thousand/µl at screening. Hematocrit less than 30% prior…	Both	Adults	India	Number of Arms:1 Arm 1: Experimental: BMSC treatment group Autologous bone marrow concentrate containing Bone Marrow derived Stem Cells(BMSC) transplanted intrathecally into patients with spinal cord injury. Assigned Interventions: Other: Autologous Bone Marrow derived Stem Cells Intrathecal administration of autologous bone marrow derived stem cells upto a cell dose of equal or greater than 10(8…	Study Type: Interventional Study Design: Endpoint Classification: Safety/Efficacy Study Intervention Model: Single Group Assignment Masking: Open Label Primary Purpose: Treatment Phase I/II, multicenter, prospective, non-randomized study.		This trial is presumed to be completed. Published results are not currently available to confirm trial completion. However, if results do become available, they will be added to the record.; November 6, 2013 THERMOGENESIS CORP. FORM 8-K (Page 5) ...Dr. Dewan further submitted an Investigator Initiated Clinical Trial application to the Fortis Independent Ethics and Stem Cell Research Boards (per t…			http://apps.who.int/trialsearch/trial.aspx?trialid=NCT01490242; http://icord.org/wp-content/uploads/2012/09/FINAL-Version-2-Experimental-Treatments-for-SCI-locked.pdf; http://www.celltherapysociety.org/uploads/files/Telegraft/2012/January%202012/Telegraph%20Newsletter%20ISCT%20-VPKLH%28Final%29.pdf; http://www.centerwatch.com/clinical-trials/listings/external-studydetails.aspx?StudyID=NCT01730183…	https://clinicalintelligence.citeline.com/trials/details/158457?qId=dbaa8dba-b398-4dcf-8a12-c8b582a6b554
156752	CN102c NCT01471613 TrialTroveID-156752	Safety and Effect of Lithium, Umbilical Cord Blood Cells and the Combination in the Treatment of Acute and Sub-acute Spinal Cord Injury : A Randomized, Double-Blinded Placebo-Controlled Clinical Trial	2011-09-01	I/II	Completed	CNS	CNS: Movement Disorders; CNS: Pain (neuropathic)	Spasticity; Spinal cord injury	Movement Disorders; Muscle Spasticity; Neuralgia; Retinitis Pigmentosa; Spinal Cord Injuries	(Other Cooperative Group) (Other Hospital/Academic/Medical Center) (Other Industry Sponsor)	Sponsor Collaborator Collaborator	Cooperative Group Academic Industry, all other pharma	Allogeneic Stem Cells	Small molecule > Synthetic small molecule Biological > Cellular > Cell origin; Biological > Cellular > Cell type > Stem cell	To investigate the safety and efficacy of oral lithium, intraspinal umbilical cord blood mononuclear cell transplant, and the combination in the treatment of acute and subacute spinal cord injury.	American Spinal Injury Association (ASIA) Score Scale	Primary Outcome Measures: Change from Baseline in AIS Motor and sensory scores and ASIA Impairment Scales in 48 weeks [ Time Frame: Week 0, 1, 2, 6, 14, 24 and 48 ]	Modified Ashworth Scale Numeric Rating Scale Spasticity measurement	Secondary Outcome Measures: Walking [ Time Frame: Week 2, 6, 14, 24, 48 ] Walking Index of Spinal Cord Injury (WISCI) Functional assessment [ Time Frame: Week 2, 6, 14, 24, 48 ] Spinal Cord Injury Measure (SCIM) Score Locomotion [ Time Frame: Week 2, 6, 14, 24, 48 ] Kunming locomotor scales Spasticity grade [ Time Frame: Week 2, 6, 14, 24, 48 ] Modified Ashworth Scale Pain [ Time Frame: Week 2, 6…	Subjects with acute and sub-acute spinal cord injury.	Ages Eligible for Study: 18 Years to 65 Years, Genders Eligible for Study: Both Inclusion Criteria: Either gender and 18-65 years old; Acute or subacute traumatic spinal cord injury (defined as SCI resulting from an exteneral non-penetrating cause that occurred within 4 weeks); Neurological status of ASIA A; Neurological level between C5-T11; MRI shows injury site is within 3 vertebral level and …	Exclusion Criteria: Penetration SCI such as gun-shoot, knife-cutting or SCI caused by non-traumatic conditions; Spinal cord lesion exceeds three segments or necrotic focus with diameter larger than 1/3 of the spinal cord; Severe complications; Significant medical diseases or infection; Pregnant or lactating woman, or female of childbearing potential and who is unwilling to use an effective contra…	Both	Adults	China	Number of Arms: 4 Arm 1: Group C - Cell: Experimental Conventional treatment, cord blood cell transplant and placebo Assigned Interventions: Procedure: Conventional Treatment Conventional treatment includes surgeries such as laminectomy, spinal decompression etc. and the medicine generally adapted to treat spinal cord injury Biological: Cord Blood Cell Cord blood mononuclear cell, 6.4 million via…	Study Type: Interventional Study Design: Allocation: Randomized Endpoint Classification: Safety/Efficacy Study Intervention Model: Parallel Assignment Masking: Double Blind (Subject, Caregiver, Investigator, Outcomes Assessor) Primary Purpose: Treatment A Placebo-Controlled Clinical Trial.		China Spinal Cord Injury Network as accessed on January 29, 2014 (Content unchanged since November 23, 2012) CN102c: Lithium+UCBMC Trial for Acute/Subacute SCI ...Started in September 2011... No. of Subjects enrolled: 16 (enrolment stopped) http://www.chinascinet.org/index.php?option=com_content&task=view&id=138&Itemid=129; Last updated: January 27, 2014 Study Start Date: September 2011 Study Com…	Completed, Outcome unknown	N/A	http://apps.who.int/trialsearch/trial.aspx?trialid=NCT01471613; http://parentsguidecordblood.org/newsletter_archive/newsletters_2012-05.php; http://www.chinascinet.org/downloads/newsletter/newsletter_2012_mar_issue_e.pdf; http://www.chinascinet.org/downloads/newsletter/newsletter_2012_mar_issue_e.pdf; http://www.chinascinet.org/index.php?option=com_content&task=view&id=129&Itemid=173&lang=en; htt…	https://clinicalintelligence.citeline.com/trials/details/156752?qId=dbaa8dba-b398-4dcf-8a12-c8b582a6b554
146581	CN102B_KM NCT01354483 TrialTroveID-146581	Feasibility and Safety of Umbilical Cord Blood Cell Transplant Into Injured Spinal Cord: an Open-Labeled, Dose-Escalating Clinical Trial	2010-09-01	I/II	Completed	CNS	CNS: Movement Disorders; CNS: Pain (neuropathic)	Spasticity; Spinal cord injury	Movement Disorders; Muscle Spasticity; Neuralgia; Retinitis Pigmentosa; Spinal Cord Injuries	(Other Cooperative Group) (Other Hospital/Academic/Medical Center)	Sponsor Collaborator	Cooperative Group Academic	Allogeneic Stem Cells	Biological > Cellular > Cell origin; Biological > Cellular > Cell type > Stem cell Small molecule > Synthetic small molecule Small molecule > Synthetic small molecule	To investigate the feasibility, safety, efficacy and optimal dose of umbilical cord blood mononuclear cell transplant in the treatment of chronic spinal cord injuries.		Primary Outcome Measures: Changes from Baseline in ASIA motor and sensory scores [ Time Frame: Day 0, 3, Week 1, 2, 6, 14, 24, 48 ]	Modified Ashworth Scale Spasticity measurement Visual Analog Scale	Secondary Outcome Measures: Spinal Cord Independence Measure (SCIM) score [ Time Frame: Week 0, 2, 6, 14, 24, 48 ] Walking Index of Spinal Cord Injury (WISCI) Level [ Time Frame: Week 0, 2, 6, 14, 24 and 48 ] Kunming Walking Score [ Time Frame: Week 0, 2, 6, 14, 24, 48 ] Modified Ashworth Scale (MAS)of spasticity [ Time Frame: Day 0, 3, Week 1, 2, 6, 14, 24 48 ] Visual Analog Scale of pain [ Time…	Patients with Spinal Cord Injury.	Ages Eligible for Study: 18 Years to 60 Years, Genders Eligible for Study: Both Inclusion Criteria: Subjects with chronic spinal cord injury (>12 months post-initial spinal cord injury surgery) with stable neurologic findings for at least 6 months Subjects with current neurological status of ASIA A The neurological level of the subjects is between C5 and T11 The injured site of the spinal cord is…	Exclusion Criteria: Significant renal, cardiovascular, hepatic and psychiatric diseases Significant medical diseases or infection Pregnant or lactating woman Female of childbearing potential and who is unwilling to use an effective contraceptive method while enrolled in the study The length of spinal cord lesion exceeds three segments Unavailability of HLA matched umbilical cord blood cells Any c…	Both	Adults	China	Number of Arms: 5 Arm 1: Treatment Group A: Experimental Assigned Interventions: Biological: Umbilical Cord Blood Mononuclear Cell Intraspinal injection of 1.6 million cells Arm 2: Treatment Group B: Experimental Assigned Interventions: Biological: Umbilical Cord Blood Mononuclear Cell Intraspinal injection of 3.2 million cells Arm 3: Treatment Group C: Experimental Assigned Interventions: Biolog…	Study Type: Interventional Study Design: Allocation: Randomized Endpoint Classification: Safety/Efficacy Study Intervention Model: Factorial Assignment Masking: Open Label Primary Purpose: Treatment A dose-escalating clinical trial.		Last updated: January 27, 2014 Study Start Date: September 2010 Study Completion Date: December 2013 Primary Completion Date: September 2013 (Final data collection date for primary outcome measure) http://clinicaltrials.gov/ct2/show/NCT01354483; Sponsor: China Spinal Cord Injury Network Collaborator: Chengdu PLA General Hospital http://clinicaltrials.gov/ct2/show/NCT01354483; September 18, 2012 T…	Completed, Outcome unknown	N/A	http://apps.who.int/trialsearch/trial.aspx?trialid=NCT01354483; http://js.kmtrh.org/news/1379040962271.html; http://www.chinascinet.org/downloads/our_studies/website_chinascinet_trial_timeline-201209.pdf; http://www.chinascinet.org/index.php?option=com_content&task=view&id=136&Itemid=129; http://www.controlled-trials.com/mrct/trial/1710287/NCT01354483; http://www.hkscifund.org/downloads/newslette…	https://clinicalintelligence.citeline.com/trials/details/146581?qId=dbaa8dba-b398-4dcf-8a12-c8b582a6b554
144912	2011-0329 BBIND14281 NCT01328860 TrialTroveID-144912	Safety of Autologous Stem Cell Treatment for Spinal Cord Injury in Children	2011-04-01	I	Terminated	CNS	CNS: Pain (neuropathic)	Spinal cord injury	Neuralgia; Spinal Cord Injuries; Wounds and Injuries	(Other Hospital/Academic/Medical Center) (Other Cooperative Group) Baylor College of Medicine MD Anderson Cancer Center, University of Texas University of Texas- Houston Medical School	Sponsor Collaborator Collaborator Collaborator Collaborator	Academic Cooperative Group Academic Academic Academic	Autologous Stem Cells	Biological > Cellular > Cell origin; Biological > Cellular > Cell type > Stem cell	To see if Bone Marrow Cell harvest and transplantation are safe in children with Spinal Cord Injury. To determine if late functional outcome is improved following Bone Marrow Cell transplantation in children with Spinal Cord Injury, using pre-transplantation spinal cord function as the control. To evaluate the safety of autologous Bone Marrow Progenitor Cells (BMPC) in children with Pediatric Spi…	Safety and Tolerability	Primary objective: To determine the safety of transplantation of the patient's own (autologous) Bone Marrow Progenitor Cells (BMPC) in children with SCI. Primary Outcome Measures: American Spinal Injury Association (ASIA) - Standard Neurological Classification of Spinal Cord Injury. [ Time Frame: 180 days ] ASIA classification assessment will take place pre-procedure, 1 day, 30 days, and 180 days…	Magnetic Resonance Imaging	Secondary objective: To determine if functional, physiological and anatomic outcome measures are improved after BMPC autologous transplantation in children with SCI. To determine if late functional [neurologic exam and American Spinal Injury Association (ASIA) scale], physiological [Somatosensory Evoked Potentials (SSEP) and Cystometrogram] and anatomic magnetic resonance imaging (MRI) outcome me…	Children with Spinal Cord Injury.	Ages Eligible for Study: 1 Year to 15 Years; Genders Eligible for Study: Both Inclusion Criteria: Between 1 year and 15 years of age on the day of study BMPC infusion. Survived at least six months with PSCI, but are less than 4 years post injury (+ or - 30 days), and have fixed neurologic deficits related to their injury at the time of enrollment. Ability of child to understand and speak English.…	Exclusion Criteria: Lack of informed consent. Uncorrected coagulopathy during the baseline period defined as: INR > 1.4; PTT > 35 sec; PLT < 100,000. Pre-injury history of seizure disorder and/or neurological impairment where the patient would not be able to participate in age appropriate pain rating scales. A history of prior SCI or severe traumatic brain injury. Known history of: Recently diagn…	Both	Children	United States	Number of Arm: 1 Arm 1: Experimental: Biological; Stem Cells Assigned Interventions: Biological: bone marrow progenitor cells (BMPC) autologous transplantation Not more than 5ml/kg bone marrow will be collected under anesthesia; after the bone marrow has been processed, about 6-8 hours after bone marrow aspiration, subjects will receive the cells via intra-venous (in the vein) infusion and will b…	Study Type: Interventional Study Design: Endpoint Classification: Safety/Efficacy Study Intervention Model: Single Group Assignment Masking: Open Label Primary Purpose: Treatment		Last Update Posted: September 13, 2021 Study Start Date: April 2011 Actual Primary Completion Date: June 2014 Actual Study Completion Date: June 2016 https://clinicaltrials.gov/ct2/show/NCT01328860; Sponsor: James E.Baumgartner, MD Collaborators: The Institute for Rehabilitaion and Research Foundation The University of Texas Health Science Center, Houston M.D. Anderson Cancer Center Baylor Colleg…	Terminated, Other	Last updated: June 6, 2014 This study has been terminated. (Principal Investigator relocated to Orlando, Florida.) http://clinicaltrial.gov/ct2/show/NCT01328860	http://apps.who.int/trialsearch/trial.aspx?trialid=NCT01328860; http://sci.washington.edu/summit2013/SCOPE%20TrialsTable%208.5-14%202013.05.11.pdf; http://u2fp.org/wp-content/uploads/2014/06/CT-Acronym-Chart-6-4-14.pdf; http://utm-ext01a.mdacc.tmc.edu/dept/prot/clinicaltrialswp.nsf/Index/2011-0329; http://www.asia-spinalinjury.org/elearning/SCOPE_TrialsTable_8.5-14_2013.05.11.pdf; http://www.cent…	https://clinicalintelligence.citeline.com/trials/details/144912?qId=dbaa8dba-b398-4dcf-8a12-c8b582a6b554
142469	CN102B NCT01046786 TrialTroveID-142469	Safety and Feasibility of Umbilical Cord Blood Cell Transplant into Injured Spinal Cord: an Open-Labeled, Dose-Escalating Clinical Trial	2010-01-01	I/II	Completed	CNS	CNS: Movement Disorders; CNS: Pain (neuropathic)	Spasticity; Spinal cord injury	Movement Disorders; Muscle Spasticity; Neuralgia; Retinitis Pigmentosa; Spinal Cord Injuries	(Other Cooperative Group) (Other Hospital/Academic/Medical Center) Chinese University, Hong Kong	Sponsor Collaborator Collaborator	Cooperative Group Academic Academic	Allogeneic Stem Cells	Biological > Cellular > Cell origin; Biological > Cellular > Cell type > Stem cell Small molecule > Synthetic small molecule Small molecule > Synthetic small molecule	To investigate the feasibility, safety, efficacy and optimal dose of umbilical cord blood mononuclear cell transplant in the treatment of chronic spinal cord injuries. The neurological and walking outcomes will be assessed 1, 2, 6, 24 and 48 weeks after transplantation. The outcomes of the five treatment groups will be compared by analysis of variance and, if possible, correlation with cell dose.…	American Spinal Injury Association (ASIA) Score Scale	Primary Outcome Measures: ASIA motor scores and sensory scores [ Time Frame: 0, 1, 2, 6 24 and 48 weeks ] ASIA Impairment Scale grade [ Time Frame: 0, 1, 2, 6 24 and 48 weeks ]	Magnetic Resonance Imaging Modified Ashworth Scale Spasticity measurement Visual Analog Scale	Secondary Outcome Measures: MRI and Diffusion Tensor Imaging of spinal cord [ Time Frame: 0, 1, 24 and 48 weeks ] Spinal Cord Independence Measure (SCIM) score [ Time Frame: 0, 6, 24 and 48 weeks ] Walking Index of Spinal Cord Injury (WISCI) level [ Time Frame: 0, 6, 24 and 48 weeks ] Modified Ashworth Scale (MAS) of Spasticity [ Time Frame: 0, 1, 2, 6, 24 and 48 weeks ] Visual Analog Scale (VAS)…	Patients with chronic spinal cord injuries.	Ages Eligible for Study: 18 Years to 60 Years; Genders Eligible for Study: Both Inclusion Criteria: Subjects of either gender and 18-60 years old. Subjects with chronic spinal cord injury (defined as >or=12 months post-initial SCI surgery) with stable neurological findings for at least 6 months. Subject with a current neurological status of ASIA A. The neurological level of the subjects is betwee…	Exclusion Criteria: Significant renal, cardiovascular, hepatic and psychiatric diseases. Significant medical diseases or infection (including but not limited to the carrier of hepatitis B virus or HIV). Pregnant or lactating woman. Female of childbearing potential and who is unwilling to use an effective contraceptive method while enrolled in the study. The MRI shows that the length of spinal cor…	Both	Adults	Hong Kong, S.A.R., China	Number of Arms: 5 Arm 1: Group A: Active Comparator Intraspinal injection of 1.6 million cord blood mononuclear cell Intervention: Biological: Umbilical Cord Blood Mononuclear Cell Assigned Intervention: Biological: Umbilical Cord Blood Mononuclear Cell The cord blood mononuclear cells are obtained from thawed units of HLA-matched human umbilical cord blood. The cells will be slowly injected into…	Study Type: Interventional Study Design: Allocation: Non-Randomized Control: Dose Comparison Endpoint Classification: Safety/Efficacy Study Intervention Model: Parallel Assignment Masking: Open Label Primary Purpose: Treatment This is an dose-escalating, Feasibility trial.		Last updated: January 27, 2014 Study Start Date: January 2010 Study Completion Date: December 2013 Primary Completion Date: October 2013 (Final data collection date for primary outcome measure) http://clinicaltrials.gov/ct2/show/NCT01046786; Sponsor: China Spinal Cord Injury Network Collaborators: Chinese University of Hong Kong The University of Hong Kong http://clinicaltrials.gov/ct2/show/NCT01…	Completed, Outcome unknown	N/A	http://apps.who.int/trialsearch/trial.aspx?trialid=NCT01046786; http://www.chinascinet.org/downloads/CN102B/CN102B_Summary_20%20Jan_final.pdf; http://www.chinascinet.org/downloads/newsletter/newsletter_2010_Aug_issue_e_final_doc.pdf; http://www.chinascinet.org/downloads/newsletter/newsletter_2012_mar_issue_e.pdf; http://www.chinascinet.org/index.php?option=com_content&task=view&id=106&Itemid=170;…	https://clinicalintelligence.citeline.com/trials/details/142469?qId=dbaa8dba-b398-4dcf-8a12-c8b582a6b554

## Sheet: Query
(Study Design does not contain observation) AND (Full Text Search contains Spinal Cord Injury ) AND [(Drug Type is Biological > Cellular > Cell type > Stem cell) OR (Trial Title contains stem cell)]
Open query in browser
Not all Full Text data (Licensing, Marketing, Phase III, Phase II, Phase I or Preclincal columns) was exported. Any data above the maximum cell size permitted by Excel was omitted.
Keyword search term is highlighted in Green in the Results sheet
